# Supplementary material for: Imidazolium fumarate
Source: Acta Crystallogr Sect E Struct Rep Online. 2009 Oct 13;65(Pt 11):o2717. doi: 10.1107/S1600536809040793 (PMC2971204; doi:10.1107/S1600536809040793)
Supplement: Supplementary file 2 [file e-65-o2717-Isup2.hkl]

# 
# h,k,l, Fc-squared, Fo-squared, sigma(Fo-squared) and status flag 
# 
data_I
_shelx_title ' imfumacid in P -1' 
_shelx_refln_list_code          4 
_shelx_F_calc_maximum       67.49 
_exptl_crystal_F_000       192.00 
_reflns_d_resolution_high  0.7690 
 
loop_ 
 _symmetry_equiv_pos_as_xyz 
 'x, y, z' 
 '-x, -y, -z' 
 
_cell_length_a     7.4794 
_cell_length_b     7.7522 
_cell_length_c     8.4231 
_cell_angle_alpha  69.695 
_cell_angle_beta   81.415 
_cell_angle_gamma  66.193 
 
_shelx_F_squared_multiplier     1.000 
 
loop_ 
 _refln_index_h 
 _refln_index_k 
 _refln_index_l 
 _refln_F_squared_calc 
 _refln_F_squared_meas 
 _refln_F_squared_sigma 
 _refln_observed_status 
   1   0   0      208.55       55.85     71.43 o 
   3   0   0      106.39      101.14      2.63 o 
   4   0   0       61.32       52.38      2.90 o 
   5   0   0      113.49      113.86      3.62 o 
   6   0   0        0.22        0.21      0.27 o 
   7   0   0        3.94        3.39      0.50 o 
   8   0   0       15.38       15.85      0.90 o 
  -8   1   0        0.85        0.37      0.64 o 
  -7   1   0        2.25        2.46      0.42 o 
  -6   1   0        0.00        0.26      0.33 o 
  -5   1   0        5.21        5.08      0.54 o 
  -4   1   0       13.48       10.00      0.63 o 
  -3   1   0      910.70      812.32     18.24 o 
  -2   1   0      145.00      136.91      3.36 o 
  -1   1   0      444.80      372.78     27.05 o 
   0   1   0       32.14       25.67      7.93 o 
   1   1   0       21.52       14.36      3.70 o 
   3   1   0      269.78      237.25      5.65 o 
   4   1   0       43.86       40.39      1.80 o 
   5   1   0       51.74       45.42      1.53 o 
   6   1   0       49.84       49.33      3.76 o 
   7   1   0        1.38        0.33      0.37 o 
   8   1   0        9.49        8.29      0.73 o 
   9   1   0        0.45        0.27      0.38 o 
  -7   2   0        1.99        2.17      0.69 o 
  -6   2   0        2.72        3.31      0.40 o 
  -5   2   0        9.59       11.32      1.85 o 
  -4   2   0       17.63       16.97      1.31 o 
  -3   2   0      192.86      180.46      8.86 o 
  -2   2   0        0.14        0.11      0.07 o 
  -1   2   0      410.29      376.05     15.31 o 
   0   2   0      438.83      386.42     12.97 o 
   1   2   0      183.70      177.62      5.53 o 
   2   2   0      500.52      441.98     17.78 o 
   3   2   0       39.83       38.52      1.19 o 
   4   2   0      507.79      447.42     14.85 o 
   5   2   0        0.38        0.17      0.36 o 
   6   2   0        0.86        0.37      0.23 o 
   7   2   0        1.17        1.17      0.39 o 
   8   2   0        0.32        0.49      0.41 o 
   9   2   0        0.01        0.31      0.37 o 
  -7   3   0        2.74        3.52      1.27 o 
  -6   3   0        3.25        3.15      0.75 o 
  -5   3   0        1.29        1.34      0.54 o 
  -4   3   0        6.17        5.61      1.05 o 
  -3   3   0        0.03        0.03      0.23 o 
  -2   3   0       77.21       79.47      6.15 o 
  -1   3   0        9.68        9.66      0.67 o 
   0   3   0      265.92      260.09      7.54 o 
   1   3   0       36.85       37.28      1.28 o 
   2   3   0       46.37       49.59      1.99 o 
   3   3   0        0.31        1.09      0.16 o 
   4   3   0       27.88       22.92      0.83 o 
   5   3   0      234.14      210.05      7.11 o 
   6   3   0        3.49        3.07      0.29 o 
   7   3   0        0.52        0.31      0.50 o 
   8   3   0        2.02        1.54      0.31 o 
   9   3   0       15.05       16.54      1.18 o 
  -6   4   0        9.35        8.08      1.04 o 
  -5   4   0       10.64       11.82      0.94 o 
  -4   4   0        0.04       -0.36      0.36 o 
  -3   4   0       46.55       47.19      2.03 o 
  -2   4   0      126.05      142.31      5.35 o 
  -1   4   0        0.19        0.14      0.11 o 
   0   4   0       34.41       37.31      0.79 o 
   1   4   0       82.70       88.69      2.83 o 
   2   4   0      344.58      374.29     16.58 o 
   3   4   0       92.83       88.65      4.79 o 
   4   4   0        3.94        3.40      0.20 o 
   5   4   0       37.32       35.11      2.06 o 
   6   4   0       73.93       76.35      2.40 o 
   7   4   0       28.68       27.33      1.18 o 
   8   4   0        0.00        0.28      0.30 o 
   9   4   0        3.30        4.51      0.63 o 
  -5   5   0       23.13       24.29      2.03 o 
  -4   5   0        3.46        2.50      0.61 o 
  -3   5   0       11.70       10.23      0.62 o 
  -2   5   0       54.18       58.72      2.65 o 
  -1   5   0       49.94       54.84      2.76 o 
   0   5   0        4.91        4.83      0.32 o 
   1   5   0        0.29       -0.04      0.16 o 
   2   5   0       34.63       36.00      1.65 o 
   3   5   0      137.74      138.04      5.57 o 
   4   5   0      124.98      123.29      4.46 o 
   5   5   0        2.90        2.67      0.32 o 
   6   5   0       12.87       14.50      1.80 o 
   7   5   0      100.23      109.11      3.65 o 
   8   5   0        6.71        7.99      0.84 o 
   9   5   0       38.89       50.04      4.22 o 
  -4   6   0        0.06        0.40      0.85 o 
  -3   6   0        0.35       -0.08      0.56 o 
  -2   6   0       10.66        9.43      0.72 o 
  -1   6   0       14.74       15.42      0.56 o 
   0   6   0        4.14        3.52      0.30 o 
   1   6   0        9.79        8.43      0.45 o 
   2   6   0       14.95       15.49      0.95 o 
   3   6   0        2.96        3.13      0.20 o 
   4   6   0       40.43       39.25      1.94 o 
   5   6   0      158.78      171.02      6.21 o 
   6   6   0       75.90       87.37      5.05 o 
   7   6   0        7.13        7.78      0.56 o 
   8   6   0        1.16        0.70      0.57 o 
   9   6   0       27.51       37.46      3.07 o 
  -3   7   0        1.37        0.92      1.06 o 
  -2   7   0        0.48        0.85      0.69 o 
  -1   7   0        0.50       -0.22      0.25 o 
   0   7   0        8.87        9.08      0.56 o 
   1   7   0        1.46        1.50      0.24 o 
   2   7   0        1.66        1.31      0.22 o 
   3   7   0        1.10        1.27      0.19 o 
   4   7   0        2.47        2.86      0.42 o 
   5   7   0        1.30        2.17      0.48 o 
   6   7   0      112.41      126.53      5.35 o 
   7   7   0        0.15        0.38      0.44 o 
   8   7   0        0.49       -0.09      0.49 o 
  -1   8   0        0.99        0.49      0.62 o 
   0   8   0        3.10        3.46      0.46 o 
   1   8   0        1.47        1.76      0.39 o 
   2   8   0        4.71        5.48      0.45 o 
   3   8   0       13.25       13.84      0.80 o 
   4   8   0        6.86        7.06      0.67 o 
   5   8   0        8.20        7.56      0.66 o 
   6   8   0        0.30        0.04      0.45 o 
   7   8   0        2.67        2.51      0.68 o 
   1   9   0        0.23        0.03      0.39 o 
   2   9   0        0.26        0.22      0.34 o 
   3   9   0        0.05        0.33      0.41 o 
   4   9   0        4.82        3.66      0.71 o 
   5   9   0       10.99        9.48      2.41 o 
   6   9   0        1.74       -0.42      0.70 o 
  -4  -9   1        4.00        1.65      0.88 o 
  -3  -9   1        0.25        0.21      0.45 o 
  -7  -8   1       10.08        9.12      1.73 o 
  -6  -8   1        9.00        8.14      0.86 o 
  -5  -8   1       10.45       10.17      0.78 o 
  -4  -8   1        1.19        1.12      0.57 o 
  -3  -8   1       16.70       22.21      1.54 o 
  -2  -8   1       11.40       10.88      0.58 o 
  -1  -8   1        1.25        0.91      0.35 o 
   0  -8   1        0.02        0.16      0.57 o 
   1  -8   1        0.01        0.45      0.86 o 
  -8  -7   1        0.04        0.80      0.71 o 
  -7  -7   1        2.10        1.42      0.47 o 
  -6  -7   1        2.32        1.79      0.41 o 
  -5  -7   1       37.86       38.63      1.01 o 
  -4  -7   1        1.50        1.00      0.23 o 
  -3  -7   1       15.47       16.62      1.03 o 
  -2  -7   1        4.14        5.12      0.47 o 
  -1  -7   1       19.50       22.26      1.02 o 
   0  -7   1       13.86       16.70      0.72 o 
   1  -7   1        0.05        0.08      0.27 o 
   2  -7   1        0.17       -0.64      0.64 o 
  -8  -6   1        3.77        3.21      0.76 o 
  -7  -6   1        0.06        0.33      0.32 o 
  -6  -6   1        0.19       -0.43      0.43 o 
  -5  -6   1        1.64        1.73      0.25 o 
  -4  -6   1       41.10       44.33      2.82 o 
  -3  -6   1       96.44      105.36      6.07 o 
  -2  -6   1       12.16       11.57      0.85 o 
  -1  -6   1       12.50       12.92      0.88 o 
   0  -6   1        0.52        0.51      0.21 o 
   1  -6   1       16.37       21.24      1.25 o 
   2  -6   1       16.03       15.75      0.93 o 
   3  -6   1        0.62        0.98      0.55 o 
   4  -6   1        1.46        0.53      0.99 o 
  -9  -5   1        0.43       -0.21      0.88 o 
  -8  -5   1        0.01        0.01      0.37 o 
  -7  -5   1        1.39        1.32      0.37 o 
  -6  -5   1      138.59      160.27      9.55 o 
  -5  -5   1        0.04        0.43      0.23 o 
  -4  -5   1        8.25        8.28      0.82 o 
  -3  -5   1        4.58        4.74      0.27 o 
  -2  -5   1       49.51       62.31      3.58 o 
  -1  -5   1        1.52        0.82      0.18 o 
   0  -5   1        2.20        1.40      0.24 o 
   1  -5   1        4.35        5.15      0.53 o 
   2  -5   1        7.25        8.17      0.58 o 
   3  -5   1       17.75       16.68      0.87 o 
   4  -5   1       13.89       13.47      0.93 o 
   5  -5   1        0.06        0.49      0.88 o 
  -9  -4   1       44.48       57.89      6.22 o 
  -8  -4   1        1.42        1.25      0.72 o 
  -7  -4   1       30.10       33.08      2.16 o 
  -6  -4   1      204.20      210.79     13.08 o 
  -5  -4   1      345.93      389.20     29.04 o 
  -4  -4   1      136.01      150.34     10.34 o 
  -3  -4   1       57.90       55.96      3.33 o 
  -2  -4   1       91.86       98.17      4.18 o 
  -1  -4   1      497.12      524.46     28.02 o 
   0  -4   1       63.42       73.20      3.14 o 
   1  -4   1        0.10       -0.01      0.14 o 
   2  -4   1        0.34        0.31      0.31 o 
   3  -4   1        8.76        8.37      0.69 o 
   4  -4   1        6.18        6.71      0.61 o 
   5  -4   1       11.88       12.51      1.22 o 
   6  -4   1        4.49        6.20      1.41 o 
  -9  -3   1       12.81       14.98      3.22 o 
  -8  -3   1       19.58       25.03      1.95 o 
  -7  -3   1       45.59       55.31      4.35 o 
  -6  -3   1        2.08        1.60      0.21 o 
  -5  -3   1       42.36       39.98      2.50 o 
  -4  -3   1      259.39      249.21     15.08 o 
  -3  -3   1      220.86      222.98     15.78 o 
  -2  -3   1      232.19      242.16     11.31 o 
  -1  -3   1       78.33       82.73      3.62 o 
   0  -3   1        0.65        0.23      0.13 o 
   1  -3   1        1.58        1.95      0.18 o 
   2  -3   1       13.19       11.44      0.74 o 
   3  -3   1        3.10        2.73      0.37 o 
   4  -3   1       24.92       26.44      1.06 o 
   5  -3   1      152.66      202.19      7.41 o 
   6  -3   1        3.42        3.51      0.93 o 
  -9  -2   1        0.04       -0.05      0.63 o 
  -8  -2   1        0.21       -0.39      0.39 o 
  -7  -2   1       67.77       66.07      3.81 o 
  -6  -2   1       92.18       91.49      5.09 o 
  -5  -2   1       57.33       49.09      2.66 o 
  -4  -2   1        7.27        6.37      0.50 o 
  -3  -2   1       21.60       16.68      0.56 o 
  -2  -2   1      549.26      552.11     34.95 o 
  -1  -2   1       97.29       82.87      4.76 o 
   0  -2   1       38.06       39.12      1.38 o 
   1  -2   1       98.59       95.85      3.92 o 
   2  -2   1      193.01      199.83     11.01 o 
   3  -2   1        3.92        5.29      0.67 o 
   4  -2   1       43.91       46.79      1.88 o 
   5  -2   1        0.04       -0.05      0.41 o 
   6  -2   1        0.94        1.43      0.58 o 
   7  -2   1        1.09        0.50      1.22 o 
  -9  -1   1        3.58        3.28      1.01 o 
  -8  -1   1        2.89        2.35      0.63 o 
  -7  -1   1        0.74        1.12      0.69 o 
  -6  -1   1        7.91        7.05      0.60 o 
  -5  -1   1       55.13       51.80      3.44 o 
  -4  -1   1      114.61       97.30      3.61 o 
  -3  -1   1        7.41        8.98      0.53 o 
  -2  -1   1      146.24      120.32      4.48 o 
  -1  -1   1     1915.72     1996.16    108.82 o 
   0  -1   1     1945.44     1898.22    115.70 o 
   1  -1   1      363.70      352.30     17.86 o 
   2  -1   1        0.06       -0.25      0.25 o 
   3  -1   1      117.09      101.62      3.97 o 
   4  -1   1       19.36       17.32      1.15 o 
   5  -1   1       54.55       55.51      1.55 o 
   6  -1   1        1.44        1.39      0.26 o 
   7  -1   1        0.04        0.33      0.26 o 
   8  -1   1        0.43        0.98      0.93 o 
  -8   0   1        0.07        0.34      0.62 o 
  -7   0   1        0.08       -0.35      0.58 o 
  -6   0   1        7.81        6.95      0.81 o 
  -5   0   1        0.02        0.32      0.39 o 
  -4   0   1      113.64      107.16      2.60 o 
  -3   0   1      360.57      325.97      9.50 o 
  -2   0   1      647.52      579.16     18.09 o 
   0   0   1        0.13        0.04      0.07 o 
   1   0   1       38.22       44.05      2.58 o 
   2   0   1      379.77      343.36      7.90 o 
   3   0   1        0.69        0.24      0.15 o 
   4   0   1        0.25        0.37      0.15 o 
   5   0   1       27.33       25.78      0.85 o 
   6   0   1        7.93        6.73      0.41 o 
   7   0   1       29.03       27.58      0.99 o 
   8   0   1        0.01       -0.27      0.31 o 
  -8   1   1        7.71        7.87      0.87 o 
  -7   1   1        2.97        2.05      0.51 o 
  -6   1   1       33.75       34.70      3.67 o 
  -5   1   1        2.45        1.79      0.33 o 
  -4   1   1       62.90       60.54      1.64 o 
  -3   1   1      346.23      317.34     11.86 o 
  -2   1   1      884.88      808.69     22.65 o 
  -1   1   1      617.11      597.29     41.37 o 
   0   1   1       81.79       41.63     19.40 o 
   1   1   1       13.95       11.91      1.20 o 
   2   1   1     4554.84     4581.64    140.42 o 
   3   1   1     3573.51     3254.67     71.03 o 
   4   1   1       99.58       94.38      1.81 o 
   5   1   1       21.65       19.73      0.60 o 
   6   1   1        7.68        7.88      0.41 o 
   7   1   1       11.89        8.06      0.65 o 
   8   1   1        4.09        3.91      0.44 o 
   9   1   1        0.00        0.52      0.64 o 
  -7   2   1        0.01        0.40      0.56 o 
  -6   2   1        0.18        0.21      0.45 o 
  -5   2   1       57.68       64.88      4.59 o 
  -4   2   1       28.53       29.17      2.68 o 
  -3   2   1      133.09      148.03     10.91 o 
  -2   2   1        3.12        2.63      0.39 o 
  -1   2   1        7.44        8.61      0.55 o 
   1   2   1      292.45      251.09      6.50 o 
   3   2   1      961.80      848.36     16.41 o 
   4   2   1      117.42       91.36      1.56 o 
   5   2   1       68.08       59.07      1.71 o 
   6   2   1       28.23       28.59      0.96 o 
   7   2   1        0.27       -0.11      0.19 o 
   8   2   1       26.67       25.56      0.86 o 
   9   2   1       10.54        8.80      0.74 o 
  -7   3   1        1.05        3.13      1.73 o 
  -6   3   1        4.03        4.28      0.42 o 
  -5   3   1        4.05        3.79      0.44 o 
  -4   3   1        1.21        0.95      0.23 o 
  -3   3   1      110.64      100.87      5.96 o 
  -2   3   1       63.57       67.41      3.01 o 
  -1   3   1       72.49       75.94      3.10 o 
   0   3   1      638.45      629.14     14.42 o 
   1   3   1      392.26      366.27     10.04 o 
   2   3   1      201.84      189.17      6.25 o 
   3   3   1      242.26      222.75      7.42 o 
   4   3   1      122.51      103.37      1.99 o 
   5   3   1        2.80        2.09      0.17 o 
   6   3   1        0.03        0.20      0.19 o 
   7   3   1        0.25        0.73      0.21 o 
   8   3   1        2.25        1.68      0.28 o 
   9   3   1        2.05        2.53      0.62 o 
  -6   4   1        0.25        0.47      0.58 o 
  -5   4   1       15.69       16.29      0.87 o 
  -4   4   1        0.16        0.10      0.15 o 
  -3   4   1        0.34       -0.01      0.34 o 
  -2   4   1        9.11        8.74      0.34 o 
  -1   4   1       19.28       19.51      0.96 o 
   0   4   1       30.08       32.61      1.41 o 
   1   4   1       18.55       17.53      0.43 o 
   2   4   1       15.49       14.14      0.66 o 
   3   4   1       66.12       63.85      2.40 o 
   4   4   1       61.24       61.78      2.33 o 
   5   4   1        1.89        1.90      0.15 o 
   6   4   1        5.91        4.64      0.28 o 
   7   4   1       12.28        8.47      0.38 o 
   8   4   1        2.21        3.49      0.34 o 
   9   4   1        0.00        0.19      0.41 o 
  -5   5   1        4.63        5.75      0.82 o 
  -4   5   1       10.42       11.06      0.75 o 
  -3   5   1       27.12       27.28      1.36 o 
  -2   5   1        0.33        0.19      0.28 o 
  -1   5   1       60.21       63.99      2.62 o 
   0   5   1      104.36      121.47      3.96 o 
   1   5   1       15.69       18.07      0.49 o 
   2   5   1       10.15       12.27      0.58 o 
   3   5   1       29.36       28.42      1.28 o 
   4   5   1        5.32        4.91      0.40 o 
   5   5   1      320.37      332.26     12.70 o 
   6   5   1        2.89        2.58      0.16 o 
   7   5   1        0.48        0.48      0.14 o 
   8   5   1        0.68        0.83      0.18 o 
   9   5   1        5.76        5.83      0.74 o 
  -4   6   1        0.51       -0.43      0.82 o 
  -3   6   1        5.07        5.60      0.63 o 
  -2   6   1        0.02        0.30      0.37 o 
  -1   6   1       21.84       21.69      1.71 o 
   0   6   1        4.50        5.14      0.41 o 
   1   6   1       20.75       19.35      0.73 o 
   2   6   1      150.00      186.85      7.34 o 
   3   6   1        5.09        5.21      0.37 o 
   4   6   1        1.36        0.96      0.23 o 
   5   6   1       23.02       21.84      1.04 o 
   6   6   1       52.73       53.07      2.28 o 
   7   6   1        9.92       10.60      0.30 o 
   8   6   1        1.40        3.32      0.61 o 
   9   6   1       16.59       17.61      2.13 o 
  -3   7   1        0.09        0.90      1.17 o 
  -2   7   1       11.92        9.59      0.83 o 
  -1   7   1        1.33        1.35      0.31 o 
   0   7   1        7.93        7.28      0.54 o 
   1   7   1       13.63       13.48      0.66 o 
   2   7   1       44.53       53.09      3.00 o 
   3   7   1        0.99        1.06      0.19 o 
   4   7   1       23.49       23.31      1.27 o 
   5   7   1        0.02        0.25      0.26 o 
   6   7   1        9.82        8.75      0.57 o 
   7   7   1       48.38       56.12      1.97 o 
   8   7   1        3.71        4.35      0.82 o 
  -2   8   1        1.56       -1.20      1.20 o 
  -1   8   1        2.05        1.88      0.65 o 
   0   8   1        2.20        1.61      0.34 o 
   1   8   1        0.13        0.12      0.27 o 
   2   8   1        9.10        8.69      0.63 o 
   3   8   1        0.90        1.09      0.23 o 
   4   8   1        2.11        1.86      0.33 o 
   5   8   1       43.83       45.19      2.27 o 
   6   8   1        7.02        7.07      0.96 o 
   7   8   1        3.06        2.64      0.50 o 
   8   8   1        0.60        0.53      0.63 o 
   1   9   1        0.59        0.05      0.35 o 
   2   9   1        2.06        1.49      0.37 o 
   3   9   1        0.87        0.95      0.51 o 
   4   9   1        1.70        2.07      0.49 o 
   5   9   1        0.01       -0.36      1.11 o 
   6   9   1       28.96       26.50      2.61 o 
  -6  -8   2        0.01        1.02      0.99 o 
  -5  -8   2        8.48        8.21      1.15 o 
  -4  -8   2       10.01        8.51      0.87 o 
  -3  -8   2        0.11       -0.11      0.26 o 
  -2  -8   2        2.53        3.24      0.42 o 
  -1  -8   2       14.43       16.27      1.07 o 
   0  -8   2        6.96        6.59      0.87 o 
  -7  -7   2        0.87        0.92      0.73 o 
  -6  -7   2        1.76        2.03      0.85 o 
  -5  -7   2        0.05        0.56      0.75 o 
  -4  -7   2       26.52       24.13      1.86 o 
  -3  -7   2       16.11       13.79      1.06 o 
  -2  -7   2        1.57        1.58      0.26 o 
  -1  -7   2        0.92        0.24      0.29 o 
   0  -7   2       42.63       48.49      2.49 o 
   1  -7   2        0.26        0.14      0.47 o 
   2  -7   2        0.01       -0.65      0.65 o 
  -8  -6   2       12.35       13.59      3.42 o 
  -7  -6   2        0.05       -0.38      0.38 o 
  -6  -6   2       18.53       19.28      0.95 o 
  -5  -6   2        0.06        0.87      0.38 o 
  -4  -6   2        3.47        3.41      0.37 o 
  -3  -6   2       63.38       74.99      3.31 o 
  -2  -6   2       12.68       12.93      0.94 o 
  -1  -6   2       14.27       13.39      0.74 o 
   0  -6   2        2.06        2.15      0.26 o 
   1  -6   2        6.77        7.96      1.08 o 
   2  -6   2        0.61        0.82      0.75 o 
   3  -6   2        3.58        5.12      1.18 o 
  -8  -5   2        6.43        6.56      0.78 o 
  -7  -5   2        7.24        8.72      0.59 o 
  -6  -5   2      107.89      132.81      7.77 o 
  -5  -5   2        3.26        2.48      0.32 o 
  -4  -5   2        6.99        6.21      0.40 o 
  -3  -5   2       13.63       14.69      0.70 o 
  -2  -5   2       16.39       17.65      1.03 o 
  -1  -5   2      102.67      112.80      6.04 o 
   0  -5   2       17.18       17.73      1.20 o 
   1  -5   2        4.75        3.41      0.28 o 
   2  -5   2        3.28        2.77      0.44 o 
   3  -5   2        0.27        0.06      0.46 o 
   4  -5   2        3.91        3.33      1.02 o 
  -9  -4   2       19.56       23.26      2.57 o 
  -8  -4   2        1.06        1.67      0.72 o 
  -7  -4   2        4.73        4.35      0.57 o 
  -6  -4   2        0.07        0.68      0.34 o 
  -5  -4   2        2.25        1.74      0.27 o 
  -4  -4   2       29.32       29.43      1.66 o 
  -3  -4   2      196.03      220.77     11.15 o 
  -2  -4   2        2.57        2.73      0.19 o 
  -1  -4   2       15.60       16.92      0.99 o 
   0  -4   2        5.15        3.25      0.23 o 
   1  -4   2       92.21       99.33      4.02 o 
   2  -4   2       27.88       25.56      0.98 o 
   3  -4   2        0.03        0.13      0.39 o 
   4  -4   2       17.90       21.10      0.99 o 
   5  -4   2       45.10       50.66      2.74 o 
  -9  -3   2        8.90       10.36      1.55 o 
  -8  -3   2        8.25        8.70      1.00 o 
  -7  -3   2       20.36       20.93      0.98 o 
  -6  -3   2      276.14      292.03     16.41 o 
  -5  -3   2        9.64       11.61      0.59 o 
  -4  -3   2       98.98      101.01      6.98 o 
  -3  -3   2       72.54       72.85      8.07 o 
  -2  -3   2      220.13      252.24     13.45 o 
  -1  -3   2        1.16        1.40      0.15 o 
   0  -3   2        4.75        5.22      0.39 o 
   1  -3   2       49.85       48.46      1.96 o 
   2  -3   2      372.37      409.28     17.64 o 
   3  -3   2       33.64       36.58      2.97 o 
   4  -3   2        0.15        0.58      0.35 o 
   5  -3   2        0.13        0.93      0.64 o 
   6  -3   2        1.55        1.54      0.84 o 
  -9  -2   2       40.12       45.90      6.77 o 
  -8  -2   2        0.66        0.60      0.35 o 
  -7  -2   2        1.88        1.85      0.43 o 
  -6  -2   2       99.90      101.15      5.37 o 
  -5  -2   2      239.37      243.95      9.93 o 
  -4  -2   2       26.18       25.31      0.88 o 
  -3  -2   2      117.11      108.88      5.49 o 
  -2  -2   2      333.23      370.27     19.33 o 
  -1  -2   2     1196.84     1294.58     92.77 o 
   0  -2   2       31.81       35.91      1.65 o 
   1  -2   2      162.27      159.54      5.94 o 
   2  -2   2       25.84       23.35      0.91 o 
   3  -2   2       59.71       66.14      4.19 o 
   4  -2   2        1.88        1.93      0.32 o 
   5  -2   2       51.21       53.37      6.10 o 
   6  -2   2        0.33        0.77      0.67 o 
   7  -2   2       21.26       23.80      1.77 o 
  -8  -1   2        0.90        1.44      0.81 o 
  -7  -1   2        2.73        3.09      0.51 o 
  -6  -1   2        8.57        7.18      0.46 o 
  -5  -1   2      232.17      233.87      9.68 o 
  -4  -1   2      318.59      308.38     10.17 o 
  -3  -1   2       27.76       32.15      1.08 o 
  -2  -1   2      197.96      183.04      7.09 o 
  -1  -1   2        2.06        1.51      0.14 o 
   0  -1   2       37.52       30.35      1.97 o 
   1  -1   2       13.54       17.65      0.86 o 
   2  -1   2      235.96      236.84      7.04 o 
   3  -1   2       26.68       24.34      1.64 o 
   4  -1   2       53.23       54.75      3.15 o 
   5  -1   2      117.60      137.53     12.07 o 
   6  -1   2       71.02       87.76      6.97 o 
   7  -1   2        4.26        5.65      0.95 o 
   8  -1   2        2.76        2.98      0.87 o 
  -8   0   2        0.06        0.20      0.62 o 
  -7   0   2       12.52       12.95      0.92 o 
  -6   0   2       27.90       28.93      1.13 o 
  -5   0   2       16.78       16.97      1.01 o 
  -4   0   2       33.24       34.52      1.85 o 
  -3   0   2        2.39        2.15      0.22 o 
  -2   0   2      130.25      136.28      6.57 o 
  -1   0   2      146.12      125.97      5.71 o 
   0   0   2      170.53      174.18      2.66 o 
   1   0   2      269.26      243.62      4.07 o 
   2   0   2      180.13      174.02      4.52 o 
   3   0   2      103.87       87.09      4.30 o 
   4   0   2        0.01       -0.08      0.19 o 
   5   0   2       25.38       25.85      0.85 o 
   6   0   2        3.03        2.66      0.30 o 
   7   0   2        0.78        0.86      0.33 o 
   8   0   2        2.88        2.44      0.63 o 
  -8   1   2        7.28        8.43      2.96 o 
  -7   1   2        1.37        0.67      1.06 o 
  -6   1   2        8.76        8.11      0.65 o 
  -5   1   2        8.27        7.60      0.51 o 
  -4   1   2      212.23      220.78      8.60 o 
  -3   1   2        0.02        0.10      0.21 o 
  -2   1   2        6.72        7.69      0.68 o 
  -1   1   2      841.56      849.56     49.26 o 
   0   1   2     2932.37     3164.23    392.07 o 
   1   1   2      276.09      283.17      3.51 o 
   2   1   2      970.16      856.26     25.96 o 
   3   1   2        5.64        5.37      0.22 o 
   4   1   2      248.36      223.02     12.36 o 
   5   1   2        1.70        1.49      0.20 o 
   6   1   2        0.90       -0.11      0.22 o 
   7   1   2        4.91        4.16      0.34 o 
   8   1   2        2.37        2.23      0.35 o 
   9   1   2        0.14        0.59      0.50 o 
  -7   2   2        0.03       -0.24      0.39 o 
  -6   2   2       10.16       11.10      0.94 o 
  -5   2   2        0.63        0.35      0.27 o 
  -4   2   2       12.56       10.47      0.65 o 
  -3   2   2       73.50       66.62      4.14 o 
  -2   2   2        9.62       10.36      0.41 o 
  -1   2   2       44.56       34.03      1.57 o 
   0   2   2     2198.44     2321.63     65.21 o 
   1   2   2     1199.09     1283.88     18.24 o 
   2   2   2      763.56      746.56     24.69 o 
   3   2   2       22.81       18.97      0.42 o 
   4   2   2      413.81      359.38     11.78 o 
   5   2   2      244.54      233.13      8.36 o 
   6   2   2        1.68        1.98      0.25 o 
   7   2   2        3.81        2.03      0.40 o 
   8   2   2        0.05       -0.20      0.25 o 
   9   2   2        0.69       -0.01      0.40 o 
  -7   3   2        2.08        0.11      1.37 o 
  -6   3   2        6.84        7.83      0.74 o 
  -5   3   2        1.52        1.63      0.31 o 
  -4   3   2       17.14       17.21      1.30 o 
  -3   3   2      197.62      207.30     12.60 o 
  -2   3   2      324.84      361.61     18.56 o 
  -1   3   2        2.48        3.44      0.27 o 
   0   3   2      203.76      207.07      4.08 o 
   1   3   2       27.54       28.32      0.59 o 
   2   3   2      366.28      375.90      9.26 o 
   3   3   2      880.53      881.23     36.65 o 
   4   3   2      292.85      275.10      6.65 o 
   5   3   2        2.95        2.48      0.23 o 
   6   3   2      222.39      220.23      4.39 o 
   7   3   2       46.09       39.28      0.95 o 
   8   3   2       25.84       26.68      0.97 o 
   9   3   2        1.11        1.27      0.39 o 
  -6   4   2        1.62        2.46      0.95 o 
  -5   4   2        4.40        4.20      0.44 o 
  -4   4   2       12.71       12.27      1.36 o 
  -3   4   2        0.52        0.11      0.27 o 
  -2   4   2       23.48       25.12      0.80 o 
  -1   4   2        2.34        2.79      0.25 o 
   0   4   2     1177.03     1294.38     38.09 o 
   1   4   2       31.18       32.66      1.09 o 
   2   4   2        1.24        1.47      0.14 o 
   3   4   2      269.39      271.02      7.29 o 
   4   4   2       42.86       46.15      2.78 o 
   5   4   2       93.08       92.31      2.92 o 
   6   4   2       33.53       33.51      0.86 o 
   7   4   2        4.35        3.88      0.30 o 
   8   4   2        4.25        2.67      0.35 o 
   9   4   2        5.20        4.65      0.45 o 
  -5   5   2        1.12        2.12      0.62 o 
  -4   5   2        1.05        1.07      0.36 o 
  -3   5   2       42.34       38.58      1.74 o 
  -2   5   2        2.62        2.57      0.48 o 
  -1   5   2        5.79        5.03      0.31 o 
   0   5   2       36.22       34.47      1.79 o 
   1   5   2      109.55      121.15      4.24 o 
   2   5   2        7.90        8.73      0.46 o 
   3   5   2       28.27       29.16      1.21 o 
   4   5   2       11.06        9.99      0.44 o 
   5   5   2        1.19        0.97      0.18 o 
   6   5   2        2.16        1.90      0.20 o 
   7   5   2        0.00       -0.09      0.16 o 
   8   5   2        0.05       -0.05      0.24 o 
   9   5   2        5.16        5.15      0.89 o 
  -4   6   2        0.32        0.26      0.64 o 
  -3   6   2        0.29        0.31      0.42 o 
  -2   6   2       16.55       15.45      0.65 o 
  -1   6   2       28.55       30.03      1.56 o 
   0   6   2        4.14        4.59      0.43 o 
   1   6   2       64.45       72.84      2.07 o 
   2   6   2       25.47       26.81      0.67 o 
   3   6   2        0.84        1.06      0.19 o 
   4   6   2       48.65       51.57      1.36 o 
   5   6   2        8.20        8.22      0.35 o 
   6   6   2        0.65        0.46      0.18 o 
   7   6   2       27.51       28.18      1.33 o 
   8   6   2        7.83        9.96      0.75 o 
   9   6   2        0.33        0.44      1.02 o 
  -3   7   2        0.43       -0.72      0.72 o 
  -2   7   2        0.60        0.90      0.94 o 
  -1   7   2       10.08        8.37      0.54 o 
   0   7   2        2.23        2.03      0.30 o 
   1   7   2       46.73       48.62      1.72 o 
   2   7   2        0.61        0.62      0.18 o 
   3   7   2       15.46       18.15      0.73 o 
   4   7   2        3.42        2.48      0.24 o 
   5   7   2      109.13      120.35      5.45 o 
   6   7   2        0.05        0.11      0.31 o 
   7   7   2        0.81        0.57      0.48 o 
   8   7   2        1.92        2.83      0.86 o 
   9   7   2        2.88        1.41      1.66 o 
  -2   8   2        3.48        4.93      1.02 o 
  -1   8   2        0.01       -0.41      0.46 o 
   0   8   2        3.78        2.84      0.48 o 
   1   8   2        1.22        1.31      0.29 o 
   2   8   2        1.39        1.33      0.25 o 
   3   8   2        5.19        6.25      0.58 o 
   4   8   2        1.72        1.65      0.31 o 
   5   8   2       43.32       49.12      2.61 o 
   6   8   2       19.19       20.43      0.96 o 
   7   8   2        2.25        2.68      0.45 o 
   8   8   2        0.06        0.04      1.06 o 
   0   9   2        2.14        2.93      0.73 o 
   1   9   2        0.50        0.28      0.39 o 
   2   9   2        9.74        8.53      0.80 o 
   3   9   2        0.04       -0.06      0.32 o 
   4   9   2        9.15        7.71      0.57 o 
   5   9   2        0.18       -0.02      0.42 o 
   6   9   2        3.10        3.64      1.16 o 
  -4  -8   3       11.05        9.23      2.73 o 
  -3  -8   3        0.14        0.03      0.66 o 
  -2  -8   3        0.34        1.17      0.45 o 
  -6  -7   3        5.21        3.60      0.85 o 
  -5  -7   3        7.31        5.99      0.65 o 
  -4  -7   3       18.97       17.30      1.05 o 
  -3  -7   3        6.51        5.32      0.45 o 
  -2  -7   3       13.39       12.09      0.62 o 
  -1  -7   3        5.21        5.87      0.42 o 
   0  -7   3        0.93        1.39      0.36 o 
   1  -7   3        4.76        3.65      1.05 o 
  -7  -6   3        5.07        5.42      0.73 o 
  -6  -6   3        0.70        1.42      0.38 o 
  -5  -6   3        4.02        4.96      0.53 o 
  -4  -6   3        0.27        0.08      0.33 o 
  -3  -6   3        7.39        6.63      0.46 o 
  -2  -6   3       32.83       36.64      2.22 o 
  -1  -6   3      155.37      180.49     10.23 o 
   0  -6   3        5.35        6.48      0.39 o 
   1  -6   3        1.59        0.17      0.41 o 
   2  -6   3        0.44       -0.69      0.69 o 
   3  -6   3       10.66        9.65      1.59 o 
  -8  -5   3        2.44        1.70      0.58 o 
  -7  -5   3        8.72        9.95      0.74 o 
  -6  -5   3        4.12        4.43      0.47 o 
  -5  -5   3       70.98       81.23      4.81 o 
  -4  -5   3       65.34       63.06      3.24 o 
  -3  -5   3        0.42        0.05      0.15 o 
  -2  -5   3        5.44        4.95      0.30 o 
  -1  -5   3       18.68       16.74      1.03 o 
   0  -5   3      108.42      124.93      8.34 o 
   1  -5   3       19.44       19.38      1.16 o 
   2  -5   3        0.39        0.16      0.33 o 
   3  -5   3       12.81       12.43      0.90 o 
   4  -5   3        0.90       -1.16      1.16 o 
  -8  -4   3        5.65        4.86      0.75 o 
  -7  -4   3        3.15        3.28      0.50 o 
  -6  -4   3        0.69        0.13      0.33 o 
  -5  -4   3        4.14        3.75      0.38 o 
  -4  -4   3       28.33       27.72      1.21 o 
  -3  -4   3        0.97        1.91      0.19 o 
  -2  -4   3       17.55       18.84      1.26 o 
  -1  -4   3        8.10        8.18      0.52 o 
   0  -4   3       15.05       13.02      0.75 o 
   1  -4   3       20.59       17.14      0.76 o 
   2  -4   3        0.38        0.26      0.30 o 
   3  -4   3       16.58       17.87      0.90 o 
   4  -4   3        7.20        6.95      0.62 o 
   5  -4   3        1.37        0.49      1.06 o 
  -8  -3   3        0.17       -0.18      0.65 o 
  -7  -3   3        5.86        6.57      0.89 o 
  -6  -3   3      143.95      159.36      9.59 o 
  -5  -3   3       17.76       16.25      0.96 o 
  -4  -3   3       63.72       65.47      3.28 o 
  -3  -3   3       46.74       53.86      2.90 o 
  -2  -3   3       10.96        7.75      0.48 o 
  -1  -3   3      151.94      160.62      9.04 o 
   0  -3   3        0.11        0.19      0.13 o 
   1  -3   3       31.15       30.35      1.42 o 
   2  -3   3        3.71        3.54      0.30 o 
   3  -3   3       30.78       33.72      1.21 o 
   4  -3   3       30.45       31.76      2.77 o 
   5  -3   3        8.48        9.51      0.72 o 
   6  -3   3        2.27        0.28      1.51 o 
  -8  -2   3        0.94       -0.69      0.69 o 
  -7  -2   3        4.70        5.01      0.81 o 
  -6  -2   3       70.41       70.22      3.21 o 
  -5  -2   3        0.73        0.15      0.20 o 
  -4  -2   3      195.98      187.88      9.21 o 
  -3  -2   3      445.83      524.18     28.72 o 
  -2  -2   3       11.90        9.96      0.45 o 
  -1  -2   3        0.55        0.28      0.23 o 
   0  -2   3       70.66       80.22      4.38 o 
   1  -2   3      335.57      374.57     22.18 o 
   2  -2   3       33.57       32.71      1.56 o 
   3  -2   3       13.03       14.03      0.74 o 
   4  -2   3        0.12        0.03      0.27 o 
   5  -2   3      169.24      202.25      9.93 o 
   6  -2   3        3.87        4.21      0.55 o 
   7  -2   3        4.29        3.13      1.23 o 
  -8  -1   3        0.16        0.29      0.65 o 
  -7  -1   3       53.24       70.11      4.31 o 
  -6  -1   3      160.75      190.35      9.67 o 
  -5  -1   3       17.49       15.98      0.55 o 
  -4  -1   3        7.27        5.63      0.41 o 
  -3  -1   3      248.67      247.60      8.48 o 
  -2  -1   3      108.06      127.01      4.09 o 
  -1  -1   3        7.53        8.22      0.64 o 
   0  -1   3       36.34       32.56      2.20 o 
   1  -1   3      126.35      141.14      4.25 o 
   2  -1   3      815.00      863.82     44.27 o 
   3  -1   3        0.00        0.25      0.12 o 
   4  -1   3        4.29        4.07      0.35 o 
   5  -1   3       97.47      114.63     12.03 o 
   6  -1   3        9.45       10.44      1.48 o 
   7  -1   3        4.68        4.67      0.81 o 
  -8   0   3        0.15        0.60      0.58 o 
  -7   0   3        9.47        9.08      0.85 o 
  -6   0   3      104.88      119.89      7.01 o 
  -5   0   3       52.75       54.81      2.86 o 
  -4   0   3        0.89        1.48      0.33 o 
  -3   0   3        1.92        1.85      0.20 o 
  -2   0   3      913.02      937.82     38.77 o 
  -1   0   3      425.11      434.46     19.77 o 
   0   0   3       12.06       17.76      0.46 o 
   1   0   3       31.02       27.70      2.79 o 
   2   0   3      214.08      238.00      5.34 o 
   3   0   3       61.09       53.49      2.48 o 
   4   0   3       42.94       41.48      2.67 o 
   5   0   3      177.18      192.80     11.87 o 
   6   0   3        1.70        1.35      0.31 o 
   7   0   3        7.72        7.90      0.62 o 
   8   0   3        6.48        7.05      1.09 o 
  -8   1   3        1.27       -0.28      1.27 o 
  -7   1   3        6.27        7.47      0.68 o 
  -6   1   3        5.46        6.02      0.78 o 
  -5   1   3       71.64       74.66      2.40 o 
  -4   1   3       39.66       41.67      1.47 o 
  -3   1   3        0.47        0.09      0.21 o 
  -2   1   3      106.36      101.48      5.84 o 
  -1   1   3        5.52        5.05      0.60 o 
   0   1   3      101.39       89.79      3.55 o 
   1   1   3       22.27       28.74      0.50 o 
   2   1   3        0.35        0.42      0.23 o 
   3   1   3       86.92       82.10      2.33 o 
   4   1   3       31.48       26.92      1.49 o 
   5   1   3      254.73      266.44     16.19 o 
   6   1   3       44.37       43.32      2.79 o 
   7   1   3        0.20        0.13      0.22 o 
   8   1   3        7.28        6.83      0.48 o 
  -7   2   3        1.36        0.96      0.49 o 
  -6   2   3       17.95       20.20      1.44 o 
  -5   2   3        2.30        2.74      0.34 o 
  -4   2   3       46.90       54.67      3.92 o 
  -3   2   3        0.03       -0.15      0.19 o 
  -2   2   3       47.65       47.32      2.74 o 
  -1   2   3      195.26      204.14      8.31 o 
   0   2   3       13.08       12.77      0.97 o 
   1   2   3       31.56       28.87      1.17 o 
   2   2   3      170.97      182.19      2.96 o 
   3   2   3      182.29      160.98      5.95 o 
   4   2   3      150.77      139.45      4.00 o 
   5   2   3       12.49       11.04      0.77 o 
   6   2   3        0.26        0.26      0.22 o 
   7   2   3       26.28       24.43      1.39 o 
   8   2   3        0.06       -0.12      0.30 o 
   9   2   3        1.21        1.73      0.47 o 
  -7   3   3        0.03       -1.06      1.06 o 
  -6   3   3        5.84        4.93      0.55 o 
  -5   3   3        0.93        1.26      0.41 o 
  -4   3   3       90.61      103.75      6.41 o 
  -3   3   3        0.63        0.53      0.26 o 
  -2   3   3       28.14       31.71      1.56 o 
  -1   3   3      381.06      415.26     20.38 o 
   0   3   3      119.43      106.39      3.62 o 
   1   3   3       10.63       11.22      0.36 o 
   2   3   3        0.50        0.45      0.12 o 
   3   3   3      583.07      578.14     21.06 o 
   4   3   3      573.07      546.37     18.54 o 
   5   3   3        1.08        0.65      0.27 o 
   6   3   3       75.09       72.61      3.58 o 
   7   3   3        0.49        0.95      0.28 o 
   8   3   3        0.11       -0.17      0.26 o 
   9   3   3        0.16        0.81      0.37 o 
  -6   4   3        1.49        1.44      0.97 o 
  -5   4   3        0.27       -0.30      0.35 o 
  -4   4   3        2.50        2.29      0.39 o 
  -3   4   3       17.64       17.41      1.03 o 
  -2   4   3        1.23        1.19      0.24 o 
  -1   4   3        0.24        0.66      0.24 o 
   0   4   3      950.23     1082.37     20.45 o 
   1   4   3       52.59       52.02      1.54 o 
   2   4   3       34.31       34.32      0.89 o 
   3   4   3        3.38        3.27      0.15 o 
   4   4   3        5.73        6.40      0.33 o 
   5   4   3       15.82       14.46      0.67 o 
   6   4   3        8.33        5.25      0.32 o 
   7   4   3        4.35        3.32      0.28 o 
   8   4   3       22.44       23.22      0.91 o 
   9   4   3       13.13       11.96      0.85 o 
  -5   5   3        0.09       -0.38      0.59 o 
  -4   5   3        8.49        8.48      0.54 o 
  -3   5   3       14.91       12.39      1.09 o 
  -2   5   3       49.37       53.05      1.48 o 
  -1   5   3        6.49        5.04      0.31 o 
   0   5   3        3.87        3.99      0.27 o 
   1   5   3       30.86       37.82      1.79 o 
   2   5   3       67.92       75.90      1.71 o 
   3   5   3      485.61      506.48     14.90 o 
   4   5   3        1.10        0.64      0.23 o 
   5   5   3        3.38        3.26      0.37 o 
   6   5   3       42.16       46.32      1.84 o 
   7   5   3        4.70        3.72      0.53 o 
   8   5   3       33.03       32.38      1.42 o 
   9   5   3        0.06        0.35      0.61 o 
  -4   6   3        2.67        2.08      0.64 o 
  -3   6   3        2.26        2.13      0.44 o 
  -2   6   3        0.10        0.04      0.27 o 
  -1   6   3       14.18       16.42      1.06 o 
   0   6   3      112.30      123.31      5.92 o 
   1   6   3       16.62       15.74      0.54 o 
   2   6   3       10.33       10.34      0.58 o 
   3   6   3       27.49       28.70      1.09 o 
   4   6   3        9.32        8.51      0.39 o 
   5   6   3        6.51        5.62      0.40 o 
   6   6   3        0.72        0.77      0.33 o 
   7   6   3        1.24        0.97      0.25 o 
   8   6   3        3.75        3.21      0.51 o 
   9   6   3        2.52        2.03      0.76 o 
  -3   7   3        0.38        0.48      0.78 o 
  -2   7   3        0.32        0.16      0.37 o 
  -1   7   3        1.79        1.71      0.28 o 
   0   7   3       47.12       51.22      3.71 o 
   1   7   3        2.02        1.28      0.24 o 
   2   7   3        6.39        6.19      0.43 o 
   3   7   3        4.31        4.67      0.60 o 
   4   7   3       45.46       52.64      1.55 o 
   5   7   3        2.63        2.19      0.22 o 
   6   7   3        3.30        2.57      0.32 o 
   7   7   3        3.68        3.55      0.39 o 
   8   7   3        0.05        1.04      1.06 o 
   9   7   3        5.95        4.76      1.41 o 
  -2   8   3        0.29        1.94      1.58 o 
  -1   8   3        0.04        0.29      0.39 o 
   0   8   3        0.17        0.35      0.38 o 
   1   8   3       20.33       20.10      0.86 o 
   2   8   3        8.48        8.93      0.46 o 
   3   8   3       28.17       31.66      1.52 o 
   4   8   3        4.09        4.17      0.34 o 
   5   8   3        3.87        3.90      0.38 o 
   6   8   3        6.45        4.62      0.62 o 
   7   8   3       12.84       12.20      1.13 o 
   8   8   3        4.19        3.59      1.34 o 
   0   9   3        1.05        1.88      0.55 o 
   1   9   3        0.61        0.66      0.36 o 
   2   9   3        1.53        1.28      0.31 o 
   3   9   3        3.67        3.45      0.52 o 
   4   9   3        3.43        2.78      0.43 o 
   5   9   3        6.23        6.61      0.57 o 
   6   9   3        0.27       -0.51      0.77 o 
   3  10   3        0.00       -0.53      1.02 o 
   4  10   3        0.79        0.81      1.09 o 
  -5  -7   4        0.95        0.95      1.06 o 
  -4  -7   4        0.03       -0.11      0.48 o 
  -3  -7   4        0.51        0.14      0.40 o 
  -2  -7   4        1.15       -0.32      0.36 o 
  -1  -7   4       18.46       13.60      0.70 o 
   0  -7   4        1.50        2.03      0.95 o 
  -6  -6   4        5.27        4.76      0.64 o 
  -5  -6   4        0.15       -0.18      0.46 o 
  -4  -6   4       77.01       86.27      2.83 o 
  -3  -6   4       11.94       12.79      0.69 o 
  -2  -6   4        3.17        2.63      0.32 o 
  -1  -6   4       27.08       32.14      2.20 o 
   0  -6   4       19.06       17.14      1.45 o 
   1  -6   4        8.43       10.18      0.85 o 
   2  -6   4        0.20        0.39      1.02 o 
  -7  -5   4       20.94       22.05      2.43 o 
  -6  -5   4        0.48        0.09      0.67 o 
  -5  -5   4        4.49        4.60      0.64 o 
  -4  -5   4       28.66       28.54      1.12 o 
  -3  -5   4        0.85        1.55      0.60 o 
  -2  -5   4        1.95        2.56      0.42 o 
  -1  -5   4       11.36       10.34      0.71 o 
   0  -5   4        8.64        9.32      0.79 o 
   1  -5   4      103.65      114.26      7.58 o 
   2  -5   4       20.40       18.88      1.60 o 
   3  -5   4       12.05       13.51      2.40 o 
  -8  -4   4        1.17        1.93      0.85 o 
  -7  -4   4        3.23        4.22      0.71 o 
  -6  -4   4       18.58       16.38      1.48 o 
  -5  -4   4        3.40        4.58      0.54 o 
  -4  -4   4        9.65        9.20      0.55 o 
  -3  -4   4       61.77       61.87      3.52 o 
  -2  -4   4      187.06      200.12      8.61 o 
  -1  -4   4      171.78      192.27     12.40 o 
   0  -4   4       67.65       72.84      4.86 o 
   1  -4   4       25.73       28.06      1.93 o 
   2  -4   4        0.18        0.05      0.18 o 
   3  -4   4        6.93        5.12      0.47 o 
   4  -4   4        2.86        1.43      1.13 o 
  -8  -3   4        5.53        4.54      1.76 o 
  -7  -3   4        2.43        1.73      0.47 o 
  -6  -3   4        0.23        0.50      0.44 o 
  -5  -3   4       38.81       38.12      1.83 o 
  -4  -3   4        0.18        0.06      0.16 o 
  -3  -3   4       14.85       11.02      0.53 o 
  -2  -3   4       31.03       31.12      1.58 o 
  -1  -3   4       30.79       31.39      1.50 o 
   0  -3   4      167.45      177.07      9.71 o 
   1  -3   4       25.90       29.77      1.60 o 
   2  -3   4        0.00       -0.06      0.14 o 
   3  -3   4       61.64       60.83      3.00 o 
   4  -3   4        6.72        5.25      0.46 o 
   5  -3   4        2.12        1.44      1.11 o 
  -8  -2   4        0.02        1.00      0.70 o 
  -7  -2   4        0.30       -0.12      0.34 o 
  -6  -2   4       36.85       39.86      3.21 o 
  -5  -2   4        0.38        0.84      0.25 o 
  -4  -2   4       15.03       12.89      0.62 o 
  -3  -2   4        1.31        3.11      0.23 o 
  -2  -2   4      123.06      133.81      9.71 o 
  -1  -2   4        1.88        2.03      0.32 o 
   0  -2   4       11.24       13.06      0.68 o 
   1  -2   4        6.14        8.12      0.61 o 
   2  -2   4        5.60        5.69      0.53 o 
   3  -2   4       25.90       24.88      1.17 o 
   4  -2   4        0.14        0.31      0.19 o 
   5  -2   4       19.54       23.19      1.16 o 
   6  -2   4        5.63        4.60      1.04 o 
  -8  -1   4        1.74       -0.35      1.02 o 
  -7  -1   4       23.03       25.54      3.61 o 
  -6  -1   4      109.44      119.56      5.69 o 
  -5  -1   4        8.38        9.69      0.59 o 
  -4  -1   4       11.47       11.24      0.55 o 
  -3  -1   4       99.21      118.00      3.93 o 
  -2  -1   4        4.88        9.50      0.48 o 
  -1  -1   4      430.22      464.78     29.06 o 
   0  -1   4       79.20       83.50      5.41 o 
   1  -1   4       62.31       73.22      2.07 o 
   2  -1   4       34.04       38.69      2.45 o 
   3  -1   4      232.81      265.67      9.25 o 
   4  -1   4       99.71       94.91      3.86 o 
   5  -1   4       44.87       49.27      4.61 o 
   6  -1   4        0.04       -0.10      0.39 o 
   7  -1   4        2.88        3.18      1.41 o 
  -8   0   4        6.13        5.39      2.31 o 
  -7   0   4        1.27        1.16      0.43 o 
  -6   0   4       18.74       20.33      1.22 o 
  -5   0   4       64.33       69.57      2.92 o 
  -4   0   4      193.75      202.71      9.08 o 
  -3   0   4       26.02       28.44      1.87 o 
  -2   0   4      100.81      106.84      5.04 o 
  -1   0   4       70.76       68.76      3.37 o 
   0   0   4      374.80      445.26      8.07 o 
   1   0   4      358.09      388.89     19.03 o 
   2   0   4       34.12       38.06      0.90 o 
   3   0   4        3.45        3.79      0.24 o 
   4   0   4        3.95        3.19      0.45 o 
   5   0   4      237.44      251.24     20.78 o 
   6   0   4        0.24        0.64      0.39 o 
   7   0   4        0.30        0.52      0.26 o 
   8   0   4       24.49       21.74      2.57 o 
  -7   1   4        1.48        1.29      0.67 o 
  -6   1   4       14.10       15.70      1.87 o 
  -5   1   4        0.01        0.00      0.29 o 
  -4   1   4       51.28       51.08      2.63 o 
  -3   1   4      277.17      296.56     17.03 o 
  -2   1   4       13.00       14.65      1.02 o 
  -1   1   4       52.96       55.44      3.19 o 
   0   1   4       26.37       25.79      1.35 o 
   1   1   4       26.85       28.87      0.55 o 
   2   1   4      778.85      874.59     26.31 o 
   3   1   4       12.61       10.98      0.37 o 
   4   1   4        0.31        0.29      0.11 o 
   5   1   4      226.21      251.01     13.67 o 
   6   1   4        0.09       -0.18      0.21 o 
   7   1   4       42.66       50.67      3.06 o 
   8   1   4       15.50       17.40      1.38 o 
  -7   2   4        8.95       10.02      1.13 o 
  -6   2   4       15.77       17.19      1.26 o 
  -5   2   4       66.29       85.68      5.67 o 
  -4   2   4        2.62        3.00      0.46 o 
  -3   2   4        7.65        7.71      0.57 o 
  -2   2   4      282.10      352.40     17.01 o 
  -1   2   4        5.01        2.97      0.23 o 
   0   2   4       24.82       23.67      1.48 o 
   1   2   4        1.78        1.88      0.14 o 
   2   2   4      207.01      220.10      4.12 o 
   3   2   4        7.39        5.68      0.32 o 
   4   2   4        1.72        1.02      0.16 o 
   5   2   4       10.56       11.49      0.56 o 
   6   2   4        0.02        0.40      0.25 o 
   7   2   4       21.64       21.25      1.12 o 
   8   2   4       18.94       23.80      1.30 o 
   9   2   4       10.36       13.04      1.26 o 
  -6   3   4        9.45        9.83      0.81 o 
  -5   3   4       13.30       14.34      0.98 o 
  -4   3   4        8.45        7.10      0.49 o 
  -3   3   4        4.57        3.54      0.37 o 
  -2   3   4       33.45       38.65      2.38 o 
  -1   3   4       17.69       18.47      0.82 o 
   0   3   4      225.60      250.11     10.90 o 
   1   3   4       28.46       24.43      1.17 o 
   2   3   4        7.11        6.65      0.42 o 
   3   3   4        2.69        2.16      0.17 o 
   4   3   4       60.14       60.56      2.92 o 
   5   3   4      178.94      191.71      5.19 o 
   6   3   4      131.64      132.43      8.13 o 
   7   3   4       15.52       13.41      0.95 o 
   8   3   4        8.40        9.32      0.79 o 
   9   3   4        3.29        3.50      0.70 o 
  -6   4   4        0.53        2.82      1.62 o 
  -5   4   4        0.31        0.11      0.38 o 
  -4   4   4       30.88       31.65      1.74 o 
  -3   4   4        0.03        0.20      0.39 o 
  -2   4   4       57.26       51.71      3.25 o 
  -1   4   4       35.35       40.39      2.07 o 
   0   4   4       44.09       47.21      1.19 o 
   1   4   4       37.04       39.03      1.70 o 
   2   4   4       97.82       97.81      1.84 o 
   3   4   4       20.82       18.99      0.49 o 
   4   4   4        0.11        0.51      0.14 o 
   5   4   4       28.15       30.02      1.42 o 
   6   4   4       39.81       42.99      1.74 o 
   7   4   4       46.38       44.08      2.08 o 
   8   4   4       11.09       10.08      0.69 o 
   9   4   4        2.45        2.83      0.45 o 
  -5   5   4        0.01       -0.75      0.75 o 
  -4   5   4       12.07       12.97      0.73 o 
  -3   5   4        0.10       -0.19      0.28 o 
  -2   5   4        4.75        3.88      0.34 o 
  -1   5   4       73.12       75.88      2.92 o 
   0   5   4       29.39       28.95      1.42 o 
   1   5   4       24.59       24.62      1.16 o 
   2   5   4       34.92       41.02      1.62 o 
   3   5   4      121.31      116.89      2.53 o 
   4   5   4        4.46        4.27      0.55 o 
   5   5   4        2.95        3.80      0.39 o 
   6   5   4        4.67        4.88      0.42 o 
   7   5   4       22.63       23.19      0.78 o 
   8   5   4        5.85        5.34      0.37 o 
   9   5   4        0.02       -0.22      0.41 o 
  -4   6   4        3.85        3.36      0.76 o 
  -3   6   4        1.26        1.38      0.50 o 
  -2   6   4        2.36        1.70      0.32 o 
  -1   6   4        8.80        7.88      0.41 o 
   0   6   4      166.02      186.98      5.89 o 
   1   6   4       11.98       11.16      0.72 o 
   2   6   4        0.25        0.03      0.15 o 
   3   6   4       24.60       24.89      1.37 o 
   4   6   4        0.09        0.41      0.25 o 
   5   6   4       39.43       39.59      2.25 o 
   6   6   4        8.36        8.83      0.52 o 
   7   6   4        2.23        2.24      0.58 o 
   8   6   4        5.40        4.31      1.14 o 
   9   6   4        2.90        2.40      0.87 o 
  -3   7   4        3.05        3.38      0.71 o 
  -2   7   4        7.63        7.49      0.54 o 
  -1   7   4        2.98        3.04      0.36 o 
   0   7   4        0.09        0.31      0.28 o 
   1   7   4       12.31        9.74      0.54 o 
   2   7   4       13.47       14.30      0.59 o 
   3   7   4       16.06       16.44      0.96 o 
   4   7   4       19.98       20.10      0.92 o 
   5   7   4        0.93        1.09      0.34 o 
   6   7   4        9.12        8.57      0.56 o 
   7   7   4       13.52       12.84      1.00 o 
   8   7   4        0.91       -0.15      0.68 o 
   9   7   4        0.10       -1.41      1.41 o 
  -2   8   4        0.82        0.75      0.75 o 
  -1   8   4        0.03        0.04      0.50 o 
   0   8   4        2.38        1.14      0.36 o 
   1   8   4        7.83        8.23      0.59 o 
   2   8   4        3.89        4.12      0.53 o 
   3   8   4       45.19       54.94      2.03 o 
   4   8   4        2.40        1.92      0.31 o 
   5   8   4        0.10        0.53      0.34 o 
   6   8   4        3.11        2.86      0.40 o 
   7   8   4        0.04       -0.38      0.54 o 
   8   8   4        0.10        0.14      1.09 o 
   0   9   4        2.64        1.89      0.84 o 
   1   9   4        2.00        2.52      0.50 o 
   2   9   4        0.18        0.00      0.33 o 
   3   9   4        2.71        2.15      0.19 o 
   4   9   4        0.76        1.56      0.49 o 
   5   9   4       33.77       34.07      1.86 o 
   6   9   4        2.00        1.23      1.13 o 
   7   9   4        1.00        0.53      1.09 o 
   3  10   4        0.86        0.87      0.85 o 
   4  10   4        0.29       -1.13      1.13 o 
  -5  -6   5        2.88        1.87      0.79 o 
  -4  -6   5        1.39        0.93      0.56 o 
  -3  -6   5        0.42        0.26      0.58 o 
  -2  -6   5        2.94        4.38      0.48 o 
  -1  -6   5        0.00        0.77      0.44 o 
   0  -6   5        0.02        0.06      0.34 o 
   1  -6   5        0.57        0.68      0.75 o 
  -6  -5   5        0.16       -0.39      0.57 o 
  -5  -5   5       17.77       14.43      1.04 o 
  -4  -5   5       14.98       17.09      1.33 o 
  -3  -5   5        2.88        3.08      0.40 o 
  -2  -5   5        4.99        5.21      0.42 o 
  -1  -5   5      151.74      180.52      9.55 o 
   0  -5   5        0.73        1.16      0.36 o 
   1  -5   5        0.09        0.60      0.30 o 
   2  -5   5        3.59        1.81      0.65 o 
  -7  -4   5        8.71        8.47      0.98 o 
  -6  -4   5        0.18        0.07      0.46 o 
  -5  -4   5       36.78       41.24      3.30 o 
  -4  -4   5       86.82       95.40      4.50 o 
  -3  -4   5       17.74       16.54      0.65 o 
  -2  -4   5        0.16        0.41      0.25 o 
  -1  -4   5      166.13      195.70     10.00 o 
   0  -4   5        6.75        6.90      0.57 o 
   1  -4   5        0.51        0.49      0.28 o 
   2  -4   5        2.58        2.80      0.24 o 
   3  -4   5       32.93       30.07      2.10 o 
   4  -4   5       18.84       15.22      2.15 o 
  -7  -3   5        5.68        5.70      0.82 o 
  -6  -3   5        0.02        0.63      0.32 o 
  -5  -3   5        0.46        0.38      0.18 o 
  -4  -3   5      189.24      197.95      9.87 o 
  -3  -3   5       36.13       37.10      3.41 o 
  -2  -3   5       38.71       36.82      2.45 o 
  -1  -3   5       22.96       21.13      1.06 o 
   0  -3   5      132.69      142.57      3.86 o 
   1  -3   5      183.38      209.57     10.96 o 
   2  -3   5        6.22        7.15      0.90 o 
   3  -3   5       68.66       73.41      7.36 o 
   4  -3   5        0.05        0.05      0.57 o 
   5  -3   5        4.68        6.16      1.76 o 
  -7  -2   5        7.51        7.74      0.62 o 
  -6  -2   5        3.12        2.40      0.34 o 
  -5  -2   5        0.24        0.50      0.25 o 
  -4  -2   5        5.11        4.91      0.35 o 
  -3  -2   5       35.41       32.79      2.00 o 
  -2  -2   5       30.44       27.65      2.22 o 
  -1  -2   5       30.87       34.08      1.79 o 
   0  -2   5       10.07        9.01      0.42 o 
   1  -2   5       14.58       12.82      0.74 o 
   2  -2   5        2.14        2.02      0.31 o 
   3  -2   5       27.76       23.82      1.12 o 
   4  -2   5        4.21        2.85      0.54 o 
   5  -2   5        7.65        7.50      1.30 o 
  -7  -1   5        8.56        7.33      0.87 o 
  -6  -1   5       13.29       14.50      1.37 o 
  -5  -1   5       42.20       43.01      2.76 o 
  -4  -1   5       39.09       35.39      1.11 o 
  -3  -1   5        0.06        0.40      0.25 o 
  -2  -1   5       23.05       23.18      0.87 o 
  -1  -1   5        4.12        2.61      0.27 o 
   0  -1   5      432.88      456.81     24.58 o 
   1  -1   5       15.78       19.62      0.59 o 
   2  -1   5       21.30       22.98      1.34 o 
   3  -1   5       30.57       28.87      1.94 o 
   4  -1   5       28.89       28.21      1.23 o 
   5  -1   5        3.90        4.83      0.61 o 
   6  -1   5        0.34        0.79      0.80 o 
  -7   0   5        0.06        0.65      0.66 o 
  -6   0   5        4.50        4.56      0.68 o 
  -5   0   5       28.70       31.64      1.17 o 
  -4   0   5        0.04        0.33      0.30 o 
  -3   0   5      123.14      139.27      8.66 o 
  -2   0   5       23.68       23.29      1.21 o 
  -1   0   5       20.60       24.18      1.08 o 
   0   0   5        2.32        3.03      0.32 o 
   1   0   5       13.21       13.55      0.79 o 
   2   0   5       81.07       89.50      1.91 o 
   3   0   5       10.87        9.66      0.77 o 
   4   0   5        6.02        5.01      0.42 o 
   5   0   5      102.56      125.23      9.74 o 
   6   0   5       40.14       46.89      2.31 o 
   7   0   5        0.33       -0.37      0.71 o 
  -7   1   5        0.10        0.14      0.55 o 
  -6   1   5      119.04      151.47      9.10 o 
  -5   1   5        4.20        4.48      0.46 o 
  -4   1   5        1.51        1.12      0.44 o 
  -3   1   5        0.00       -0.14      0.23 o 
  -2   1   5       69.60       90.87      6.17 o 
  -1   1   5       34.94       33.34      1.41 o 
   0   1   5       41.86       47.00      1.18 o 
   1   1   5       64.74       72.26      2.14 o 
   2   1   5      202.57      223.94      3.78 o 
   3   1   5      366.39      420.73     13.33 o 
   4   1   5       92.13       90.70      4.32 o 
   5   1   5       40.24       43.56      3.12 o 
   6   1   5        5.01        5.68      0.44 o 
   7   1   5        0.02       -0.06      0.40 o 
   8   1   5       29.00       33.83      3.75 o 
  -7   2   5        0.46       -0.17      0.60 o 
  -6   2   5       14.36       15.68      0.87 o 
  -5   2   5        1.97        1.98      0.41 o 
  -4   2   5        5.83        8.10      0.53 o 
  -3   2   5        4.74        5.03      0.54 o 
  -2   2   5        0.18        0.31      0.22 o 
  -1   2   5      215.97      213.37     12.33 o 
   0   2   5      365.01      408.81     15.60 o 
   1   2   5       13.39       14.29      0.36 o 
   2   2   5       99.81      107.25      1.72 o 
   3   2   5        9.47        9.11      0.34 o 
   4   2   5        5.46        5.57      0.34 o 
   5   2   5      381.65      427.93     19.78 o 
   6   2   5        1.81        1.60      0.28 o 
   7   2   5        1.38        1.21      0.38 o 
   8   2   5       35.15       45.38      3.51 o 
  -6   3   5        6.02        5.32      0.70 o 
  -5   3   5       10.31       10.23      0.70 o 
  -4   3   5        3.85        3.35      0.45 o 
  -3   3   5        1.47        1.82      0.32 o 
  -2   3   5       16.32       18.74      0.68 o 
  -1   3   5        3.17        2.96      0.41 o 
   0   3   5        1.42        1.88      0.21 o 
   1   3   5        1.21        1.67      0.17 o 
   2   3   5      104.30      110.19      4.90 o 
   3   3   5        6.73        5.99      0.26 o 
   4   3   5        1.14        1.00      0.12 o 
   5   3   5      174.94      188.46      8.06 o 
   6   3   5        0.05        0.16      0.29 o 
   7   3   5        7.18        6.97      0.89 o 
   8   3   5        2.78        2.35      0.34 o 
   9   3   5        0.62       -0.16      0.77 o 
  -5   4   5        5.60        4.90      0.99 o 
  -4   4   5       14.84       13.60      0.72 o 
  -3   4   5       11.16       12.20      0.61 o 
  -2   4   5      102.33      120.62      5.37 o 
  -1   4   5        0.00        0.21      0.24 o 
   0   4   5       29.09       32.02      1.30 o 
   1   4   5        1.44        1.82      0.17 o 
   2   4   5      162.94      195.31      4.05 o 
   3   4   5       23.74       23.74      1.03 o 
   4   4   5        5.10        4.34      0.24 o 
   5   4   5        5.54        5.78      0.19 o 
   6   4   5       14.14       13.79      0.64 o 
   7   4   5       19.91       19.16      1.04 o 
   8   4   5        0.51        1.23      0.42 o 
   9   4   5       28.97       36.99      2.71 o 
  -5   5   5        7.34        2.57      1.27 o 
  -4   5   5        0.49        0.55      0.85 o 
  -3   5   5        0.04        0.15      0.48 o 
  -2   5   5       12.79        8.99      0.51 o 
  -1   5   5       20.32       20.92      0.87 o 
   0   5   5      109.19      116.05      4.78 o 
   1   5   5       15.79       14.09      0.99 o 
   2   5   5       21.98       23.97      0.97 o 
   3   5   5        2.95        3.33      0.24 o 
   4   5   5       22.81       21.65      0.66 o 
   5   5   5       12.03       13.28      0.62 o 
   6   5   5       25.36       28.00      1.35 o 
   7   5   5        0.37        0.16      0.17 o 
   8   5   5       24.45       28.67      1.83 o 
   9   5   5        0.87        1.77      0.64 o 
  -4   6   5        0.60        1.83      1.20 o 
  -3   6   5        0.63        1.13      0.45 o 
  -2   6   5       10.18        8.75      0.55 o 
  -1   6   5        6.90        7.68      0.57 o 
   0   6   5        3.50        2.99      0.28 o 
   1   6   5        9.71        9.55      0.55 o 
   2   6   5       25.94       24.64      1.21 o 
   3   6   5       33.06       32.35      1.11 o 
   4   6   5       17.51       16.90      0.69 o 
   5   6   5        3.50        3.65      0.35 o 
   6   6   5        3.14        2.92      0.47 o 
   7   6   5       10.38        9.58      0.69 o 
   8   6   5        1.17        0.79      0.58 o 
   9   6   5        0.17        0.42      0.68 o 
  -3   7   5        0.31        2.22      1.37 o 
  -2   7   5        0.23       -0.16      0.38 o 
  -1   7   5       12.51        8.95      0.88 o 
   0   7   5        1.94        1.23      0.34 o 
   1   7   5        0.76        0.71      0.24 o 
   2   7   5        3.86        3.57      0.29 o 
   3   7   5       42.49       42.41      1.88 o 
   4   7   5        1.58        1.20      0.54 o 
   5   7   5        4.42        4.44      0.44 o 
   6   7   5        0.23        0.38      0.36 o 
   7   7   5        2.75        2.45      0.45 o 
   8   7   5        1.04        1.01      2.29 o 
  -2   8   5        0.00       -1.06      1.06 o 
  -1   8   5        0.88        0.22      0.41 o 
   0   8   5       31.41       32.65      1.97 o 
   1   8   5        2.07        2.12      0.32 o 
   2   8   5        0.84        0.96      0.36 o 
   3   8   5        0.58        0.76      0.12 o 
   4   8   5        5.22        4.33      0.54 o 
   5   8   5        0.42       -0.09      0.37 o 
   6   8   5        2.05        2.37      0.43 o 
   7   8   5        1.51        0.61      0.61 o 
   8   8   5        1.19        0.38      0.88 o 
   0   9   5        1.80        1.27      0.46 o 
   1   9   5        0.47       -0.25      0.44 o 
   2   9   5        0.15        0.09      0.32 o 
   3   9   5        0.49        0.70      0.29 o 
   4   9   5        0.05       -0.08      0.44 o 
   5   9   5        7.49        7.37      0.83 o 
   6   9   5        2.80        3.36      1.12 o 
   7   9   5        0.14       -1.09      1.09 o 
  -5  -5   6        5.30        4.76      0.88 o 
  -4  -5   6        0.99        0.30      0.24 o 
  -3  -5   6        0.00       -0.01      0.32 o 
  -2  -5   6        8.78        8.56      0.70 o 
  -1  -5   6        6.93        6.62      0.69 o 
   0  -5   6        0.13        0.31      0.31 o 
   1  -5   6        0.49        0.14      0.49 o 
  -6  -4   6        1.26        1.40      0.83 o 
  -5  -4   6       18.27       17.09      0.96 o 
  -4  -4   6       14.15       13.58      1.11 o 
  -3  -4   6       18.63       15.56      0.89 o 
  -2  -4   6       26.34       26.50      1.22 o 
  -1  -4   6       10.89       11.39      0.72 o 
   0  -4   6        1.21        1.93      0.32 o 
   1  -4   6       36.06       40.77      2.42 o 
   2  -4   6       20.33       16.92      1.82 o 
   3  -4   6        0.78       -0.60      1.06 o 
  -6  -3   6        1.46        0.74      0.38 o 
  -5  -3   6       19.86       20.39      1.12 o 
  -4  -3   6        7.72        8.96      0.61 o 
  -3  -3   6       10.91       10.12      0.90 o 
  -2  -3   6       13.41       12.07      0.79 o 
  -1  -3   6       54.34       62.24      1.74 o 
   0  -3   6       19.09       21.58      1.03 o 
   1  -3   6        8.41        8.45      0.41 o 
   2  -3   6       70.43       79.41      4.73 o 
   3  -3   6        0.33        0.35      0.21 o 
   4  -3   6        0.00        0.25      0.65 o 
  -7  -2   6        3.65        3.31      1.27 o 
  -6  -2   6        4.28        2.89      0.44 o 
  -5  -2   6       15.97       18.95      1.04 o 
  -4  -2   6       39.96       39.21      2.68 o 
  -3  -2   6       23.04       25.29      1.78 o 
  -2  -2   6       81.54       83.34      4.79 o 
  -1  -2   6      719.00      777.92     50.63 o 
   0  -2   6       40.93       44.11      1.69 o 
   1  -2   6       69.37       78.78      1.67 o 
   2  -2   6        1.82        1.77      0.32 o 
   3  -2   6       77.29       78.85      4.71 o 
   4  -2   6       20.44       22.09      0.85 o 
   5  -2   6       10.73        7.39      1.81 o 
  -7  -1   6        0.88        0.28      0.53 o 
  -6  -1   6        3.38        3.25      0.48 o 
  -5  -1   6        0.03        0.63      0.42 o 
  -4  -1   6       57.63       55.29      2.79 o 
  -3  -1   6        5.93        6.87      0.51 o 
  -2  -1   6       44.19       45.75      4.43 o 
  -1  -1   6        1.61        1.00      0.25 o 
   0  -1   6       29.33       25.02      1.27 o 
   1  -1   6       42.21       39.25      1.03 o 
   2  -1   6       19.55       21.74      0.74 o 
   3  -1   6        5.76        5.56      0.52 o 
   4  -1   6        6.62        7.31      0.71 o 
   5  -1   6        7.31        7.35      0.81 o 
   6  -1   6        0.28       -1.13      1.13 o 
  -7   0   6        6.22        2.82      1.20 o 
  -6   0   6        8.57        5.84      0.84 o 
  -5   0   6       18.74       19.32      0.96 o 
  -4   0   6       13.88       12.87      1.10 o 
  -3   0   6       34.93       34.72      1.54 o 
  -2   0   6      114.33      125.68      4.99 o 
  -1   0   6       42.45       49.97      2.69 o 
   0   0   6        0.03        0.02      0.25 o 
   1   0   6        1.01        0.28      0.16 o 
   2   0   6       36.41       42.97      1.16 o 
   3   0   6       83.47       79.63      2.47 o 
   4   0   6       29.56       28.71      0.91 o 
   5   0   6        0.65        0.79      0.55 o 
   6   0   6        0.21       -0.21      0.63 o 
  -6   1   6        2.15        1.34      0.70 o 
  -5   1   6       16.49       17.29      1.45 o 
  -4   1   6        1.98        1.39      0.37 o 
  -3   1   6       34.54       36.74      2.49 o 
  -2   1   6        8.19        7.64      0.39 o 
  -1   1   6       51.96       55.66      2.03 o 
   0   1   6        4.43        4.27      0.32 o 
   1   1   6       83.38       93.18      3.28 o 
   2   1   6       10.15        9.77      0.45 o 
   3   1   6       27.62       24.01      0.75 o 
   4   1   6       40.29       40.44      1.00 o 
   5   1   6        0.04       -0.29      0.29 o 
   6   1   6        0.00        0.48      0.45 o 
   7   1   6        5.57        7.15      1.76 o 
  -6   2   6        0.26        0.23      0.61 o 
  -5   2   6        0.21        0.75      0.48 o 
  -4   2   6       30.31       36.69      4.14 o 
  -3   2   6       97.15      103.76      5.22 o 
  -2   2   6        0.16        0.05      0.24 o 
  -1   2   6       32.65       31.79      1.61 o 
   0   2   6       32.00       37.07      1.82 o 
   1   2   6      136.05      158.92      5.49 o 
   2   2   6        2.67        3.42      0.26 o 
   3   2   6        9.73        9.31      0.45 o 
   4   2   6        5.96        5.47      0.33 o 
   5   2   6      172.20      191.62      9.34 o 
   6   2   6       55.66       66.21      2.01 o 
   7   2   6        0.76        0.60      0.54 o 
   8   2   6        0.23        2.94      0.96 o 
  -6   3   6       21.59       26.99      3.21 o 
  -5   3   6        3.11        3.01      0.56 o 
  -4   3   6        0.25        0.59      0.53 o 
  -3   3   6       30.96       32.20      2.27 o 
  -2   3   6        0.30        0.45      0.36 o 
  -1   3   6        1.97        1.48      0.28 o 
   0   3   6        0.16        0.17      0.43 o 
   1   3   6        2.59        2.15      0.20 o 
   2   3   6      298.54      335.64     12.90 o 
   3   3   6      108.19      118.79      3.04 o 
   4   3   6        5.65        5.35      0.25 o 
   5   3   6        5.52        5.47      0.35 o 
   6   3   6       12.14       13.68      0.79 o 
   7   3   6        2.46        1.95      0.35 o 
   8   3   6       49.17       61.45      6.31 o 
  -5   4   6        4.39        3.93      0.64 o 
  -4   4   6        5.49        4.16      0.53 o 
  -3   4   6       12.88       13.55      0.72 o 
  -2   4   6        0.44        0.36      0.42 o 
  -1   4   6        0.07       -0.17      0.33 o 
   0   4   6       22.76       26.83      1.45 o 
   1   4   6        9.31        9.28      0.35 o 
   2   4   6        8.29        9.81      0.53 o 
   3   4   6       24.33       26.59      1.70 o 
   4   4   6       26.49       27.28      1.28 o 
   5   4   6      199.96      217.33      7.34 o 
   6   4   6        0.00        0.12      0.13 o 
   7   4   6        0.17        0.10      0.23 o 
   8   4   6       44.63       59.45      6.93 o 
  -4   5   6        0.53        0.09      0.49 o 
  -3   5   6        0.60        0.87      0.40 o 
  -2   5   6        1.47        0.18      0.35 o 
  -1   5   6       21.27       20.85      0.82 o 
   0   5   6        6.41        4.64      0.33 o 
   1   5   6        2.50        2.80      0.24 o 
   2   5   6        0.03        0.10      0.20 o 
   3   5   6        0.71        0.32      0.21 o 
   4   5   6       16.03       15.79      1.49 o 
   5   5   6      123.74      133.15      5.20 o 
   6   5   6        7.74        6.80      0.49 o 
   7   5   6        6.05        5.87      0.30 o 
   8   5   6        2.99        2.63      0.86 o 
  -3   6   6        0.01       -0.26      0.42 o 
  -2   6   6       11.72       11.20      0.83 o 
  -1   6   6        8.36        7.54      0.80 o 
   0   6   6       16.81       16.77      0.75 o 
   1   6   6        2.74        2.56      0.30 o 
   2   6   6       49.13       58.71      1.74 o 
   3   6   6       10.51       10.96      0.47 o 
   4   6   6       10.87       11.40      0.42 o 
   5   6   6        0.01        0.53      0.19 o 
   6   6   6        0.87        1.01      0.42 o 
   7   6   6        0.04        0.36      0.36 o 
   8   6   6        0.04        1.32      0.63 o 
  -2   7   6        0.87        0.47      0.51 o 
  -1   7   6        4.16        2.15      0.42 o 
   0   7   6       23.23       21.33      1.41 o 
   1   7   6        6.07        5.90      0.53 o 
   2   7   6        3.24        2.69      0.41 o 
   3   7   6        1.82        1.69      0.42 o 
   4   7   6       10.52       10.70      0.63 o 
   5   7   6        8.22        7.81      0.54 o 
   6   7   6        0.14        0.25      0.33 o 
   7   7   6        0.00       -0.11      0.38 o 
   8   7   6        0.15       -0.04      0.70 o 
  -1   8   6        0.55        1.12      0.54 o 
   0   8   6        0.97        0.95      0.49 o 
   1   8   6        1.33        0.39      0.35 o 
   2   8   6        5.35        4.21      0.37 o 
   3   8   6        0.63        0.38      0.25 o 
   4   8   6        1.09        0.59      0.40 o 
   5   8   6        2.41        3.16      0.48 o 
   6   8   6        0.39        0.59      0.43 o 
   7   8   6       10.36        8.60      0.73 o 
   1   9   6        0.01       -0.11      0.36 o 
   2   9   6        1.69        2.16      0.30 o 
   3   9   6       13.30       12.97      0.84 o 
   4   9   6        0.84        1.30      0.57 o 
   5   9   6        1.10        0.78      0.53 o 
   6   9   6        1.01        0.96      0.69 o 
  -2  -5   7        0.00        1.16      0.52 o 
  -4  -4   7        2.52        2.82      0.84 o 
  -3  -4   7       16.10       13.48      1.27 o 
  -2  -4   7        9.95        9.66      0.85 o 
  -1  -4   7        2.88        3.06      0.48 o 
   0  -4   7        0.00       -0.09      0.29 o 
   1  -4   7        0.01        0.09      0.78 o 
   2  -4   7        0.10       -0.95      1.06 o 
  -5  -3   7        5.76        5.35      0.56 o 
  -4  -3   7        0.52        0.67      0.34 o 
  -3  -3   7        9.91        7.32      0.53 o 
  -2  -3   7       20.66       20.54      1.15 o 
  -1  -3   7       87.78       97.18      4.65 o 
   0  -3   7       19.24       19.00      0.77 o 
   1  -3   7        0.98        0.78      0.27 o 
   2  -3   7        0.09        0.06      0.33 o 
   3  -3   7        6.92        5.21      1.37 o 
  -6  -2   7        0.24       -0.72      0.72 o 
  -5  -2   7        9.98        8.38      0.75 o 
  -4  -2   7       42.57       39.03      2.32 o 
  -3  -2   7       40.96       37.79      2.50 o 
  -2  -2   7        2.85        3.64      0.59 o 
  -1  -2   7        0.00       -0.04      0.34 o 
   0  -2   7        2.01        1.37      0.30 o 
   1  -2   7        2.77        3.32      0.40 o 
   2  -2   7        0.98        0.77      0.37 o 
   3  -2   7        2.77        2.86      0.55 o 
   4  -2   7       10.76        8.47      0.67 o 
  -6  -1   7        0.38        1.01      0.56 o 
  -5  -1   7        5.07        3.94      0.58 o 
  -4  -1   7       28.02       27.97      2.14 o 
  -3  -1   7        0.02        0.05      0.41 o 
  -2  -1   7        2.41        2.45      0.36 o 
  -1  -1   7       22.32       22.64      1.72 o 
   0  -1   7        4.49        3.38      0.30 o 
   1  -1   7      213.15      247.34      4.28 o 
   2  -1   7      135.64      151.48      5.81 o 
   3  -1   7       39.21       37.38      1.27 o 
   4  -1   7       10.96       11.97      1.08 o 
   5  -1   7        1.65        0.41      0.60 o 
  -6   0   7        3.49        3.00      0.72 o 
  -5   0   7        5.85        5.35      0.52 o 
  -4   0   7       38.21       41.39      2.08 o 
  -3   0   7        8.34        9.12      0.52 o 
  -2   0   7       19.42       19.78      1.06 o 
  -1   0   7      409.53      497.73     21.40 o 
   0   0   7       99.05      105.17      7.76 o 
   1   0   7       49.20       50.82      2.43 o 
   2   0   7       43.10       44.42      1.33 o 
   3   0   7       18.99       14.81      0.66 o 
   4   0   7       28.59       30.47      1.02 o 
   5   0   7        0.07       -0.15      0.39 o 
   6   0   7        0.11        1.20      0.73 o 
  -6   1   7        0.08        0.56      0.88 o 
  -5   1   7        0.14        0.12      0.41 o 
  -4   1   7       19.95       20.87      1.87 o 
  -3   1   7       31.63       31.56      1.63 o 
  -2   1   7        7.96        7.35      0.72 o 
  -1   1   7        0.01        0.01      0.25 o 
   0   1   7      157.55      168.88      6.04 o 
   1   1   7       47.30       47.03      1.48 o 
   2   1   7       16.87       18.60      0.80 o 
   3   1   7        1.88        1.22      0.32 o 
   4   1   7        6.02        6.79      0.47 o 
   5   1   7        0.33        0.70      0.38 o 
   6   1   7        0.01       -0.47      0.47 o 
   7   1   7        1.16        1.55      1.27 o 
  -6   2   7        7.35        5.21      1.66 o 
  -5   2   7        1.30        1.27      0.63 o 
  -4   2   7        0.06       -0.43      0.43 o 
  -3   2   7       19.74       21.54      1.38 o 
  -2   2   7       14.53       14.54      0.84 o 
  -1   2   7       16.43       14.40      0.80 o 
   0   2   7       31.27       33.00      0.90 o 
   1   2   7        4.51        4.00      0.66 o 
   2   2   7        7.31        6.38      0.34 o 
   3   2   7        7.43        5.32      0.23 o 
   4   2   7       37.00       40.06      1.32 o 
   5   2   7        0.77        0.39      0.29 o 
   6   2   7        0.32        0.91      0.30 o 
   7   2   7        3.84        3.38      0.90 o 
  -5   3   7        0.13        0.37      0.68 o 
  -4   3   7        0.54        0.81      0.51 o 
  -3   3   7        0.07        0.03      0.41 o 
  -2   3   7       21.16       23.63      1.89 o 
  -1   3   7       58.59       63.02      2.98 o 
   0   3   7        3.74        4.47      0.34 o 
   1   3   7        1.26        1.36      0.27 o 
   2   3   7       18.94       20.12      0.70 o 
   3   3   7        0.07       -0.02      0.17 o 
   4   3   7      173.70      185.63      6.26 o 
   5   3   7        0.03       -0.04      0.37 o 
   6   3   7        0.18        0.42      0.26 o 
   7   3   7        3.36        3.57      0.56 o 
   8   3   7       18.42       20.75      2.26 o 
  -5   4   7        0.15       -1.09      1.09 o 
  -4   4   7        2.21        2.36      0.62 o 
  -3   4   7        1.93        0.75      0.56 o 
  -2   4   7        3.78        3.38      0.49 o 
  -1   4   7        4.57        4.42      0.52 o 
   0   4   7        8.42        7.20      0.71 o 
   1   4   7       83.69       96.38      2.84 o 
   2   4   7        0.56        0.41      0.19 o 
   3   4   7        7.95        7.63      0.56 o 
   4   4   7        0.99        1.04      0.19 o 
   5   4   7      111.79      117.10      4.43 o 
   6   4   7       15.98       17.01      1.54 o 
   7   4   7        0.29        0.93      0.65 o 
   8   4   7        0.66        2.16      0.78 o 
  -4   5   7        0.05        0.26      0.75 o 
  -3   5   7        3.99        3.20      0.69 o 
  -2   5   7        7.94        6.76      0.63 o 
  -1   5   7       12.16       12.23      0.74 o 
   0   5   7        0.00       -0.26      0.26 o 
   1   5   7       19.70       20.67      1.11 o 
   2   5   7       34.44       38.11      0.84 o 
   3   5   7       25.32       27.78      1.09 o 
   4   5   7        0.47        0.46      0.29 o 
   5   5   7        2.17        1.88      0.33 o 
   6   5   7       18.35       18.43      1.34 o 
   7   5   7        1.49        1.27      0.40 o 
   8   5   7       27.85       37.32      3.31 o 
  -3   6   7        0.41        1.66      1.13 o 
  -2   6   7        0.50        0.24      0.46 o 
  -1   6   7        0.67        0.16      0.33 o 
   0   6   7       12.93       11.90      0.95 o 
   1   6   7       19.21       19.08      0.84 o 
   2   6   7        1.32        1.24      0.29 o 
   3   6   7        0.06        0.04      0.25 o 
   4   6   7       18.65       18.67      0.72 o 
   5   6   7       39.53       42.28      1.76 o 
   6   6   7        1.57        1.25      0.29 o 
   7   6   7        2.75        4.05      0.67 o 
   8   6   7       19.51       22.59      2.64 o 
  -2   7   7        3.03        2.54      0.92 o 
  -1   7   7        0.03        0.21      0.47 o 
   0   7   7        0.87        0.44      0.48 o 
   1   7   7        0.31        0.58      0.30 o 
   2   7   7        9.33        8.96      0.64 o 
   3   7   7        2.68        3.67      0.37 o 
   4   7   7        8.76        9.51      0.88 o 
   5   7   7       40.08       48.63      1.82 o 
   6   7   7       16.41       14.90      1.09 o 
   7   7   7        1.00        0.37      0.43 o 
  -1   8   7        3.05        2.85      1.27 o 
   0   8   7        0.16        0.41      0.55 o 
   1   8   7        0.02        0.34      0.36 o 
   2   8   7        6.30        6.53      0.62 o 
   3   8   7        5.25        5.36      1.07 o 
   4   8   7        1.96        1.74      0.33 o 
   5   8   7        0.45        0.79      0.54 o 
   6   8   7        0.21        0.27      0.47 o 
   7   8   7        0.00       -0.70      0.70 o 
   2   9   7        0.02        0.76      0.46 o 
   3   9   7        0.68        1.11      0.73 o 
   4   9   7        1.96        1.53      0.87 o 
   5   9   7        0.03        0.22      0.68 o 
   6   9   7        0.01        1.55      1.16 o 
  -4  -3   8        0.23        0.03      0.70 o 
  -3  -3   8        9.42       12.06      1.37 o 
  -2  -3   8        0.16        0.37      1.09 o 
  -1  -3   8        0.68        0.21      0.76 o 
   0  -3   8        4.76        2.95      0.65 o 
   1  -3   8        4.25        3.92      0.78 o 
  -5  -2   8        0.06       -0.74      1.44 o 
  -4  -2   8        0.09        0.56      0.41 o 
  -3  -2   8       10.05        9.49      0.58 o 
  -2  -2   8       20.20       19.05      1.98 o 
  -1  -2   8        1.33        1.06      0.41 o 
   0  -2   8        2.57        2.33      0.38 o 
   1  -2   8        6.59        5.48      0.61 o 
   2  -2   8       17.44       13.58      1.06 o 
   3  -2   8        0.70        0.96      0.57 o 
  -5  -1   8        8.80        6.18      0.75 o 
  -4  -1   8        0.88        0.70      0.72 o 
  -3  -1   8        4.75        4.52      0.50 o 
  -2  -1   8        9.65       10.85      0.57 o 
  -1  -1   8      182.56      200.06     15.44 o 
   0  -1   8        5.74        4.71      0.41 o 
   1  -1   8       20.90       22.57      1.23 o 
   2  -1   8        0.72        0.51      0.42 o 
   3  -1   8        2.12        2.45      0.47 o 
   4  -1   8        0.06       -0.40      0.52 o 
  -5   0   8        1.23        1.24      0.68 o 
  -4   0   8       21.79       22.67      1.02 o 
  -3   0   8       12.72       13.83      1.12 o 
  -2   0   8        5.57        6.55      0.61 o 
  -1   0   8       26.41       24.64      1.70 o 
   0   0   8        2.73        1.96      0.73 o 
   1   0   8        0.04       -0.07      0.18 o 
   2   0   8       21.93       20.46      0.87 o 
   3   0   8       30.70       31.64      1.20 o 
   4   0   8       36.14       39.00      2.62 o 
   5   0   8        0.72        0.09      0.36 o 
  -5   1   8        0.02       -0.68      0.68 o 
  -4   1   8       20.66       20.13      1.35 o 
  -3   1   8        0.03        0.07      0.39 o 
  -2   1   8       18.70       18.18      0.75 o 
  -1   1   8       12.06       10.82      0.81 o 
   0   1   8        0.37        0.16      0.32 o 
   1   1   8      108.80      124.80      9.51 o 
   2   1   8       54.87       56.57      2.23 o 
   3   1   8       63.38       68.72      1.87 o 
   4   1   8        1.81        1.62      0.50 o 
   5   1   8       13.65       13.65      0.85 o 
   6   1   8        0.07       -0.35      0.37 o 
  -5   2   8        0.38        1.62      1.06 o 
  -4   2   8        1.97        2.46      0.49 o 
  -3   2   8        4.45        4.00      0.54 o 
  -2   2   8        4.75        5.37      0.50 o 
  -1   2   8      244.30      298.93     12.35 o 
   0   2   8        1.74        2.02      0.38 o 
   1   2   8        8.62        9.00      0.83 o 
   2   2   8        1.52        1.36      0.24 o 
   3   2   8       61.52       57.28      1.58 o 
   4   2   8       22.55       24.09      0.95 o 
   5   2   8        0.14        0.04      0.32 o 
   6   2   8        2.97        2.39      0.42 o 
  -4   3   8        7.35        8.07      1.38 o 
  -3   3   8        3.55        1.44      0.64 o 
  -2   3   8        0.58        0.61      0.40 o 
  -1   3   8        3.43        2.55      0.38 o 
   0   3   8       67.60       79.80      4.12 o 
   1   3   8       13.67       13.48      0.64 o 
   2   3   8       20.49       19.43      1.42 o 
   3   3   8        0.71        0.82      0.23 o 
   4   3   8        0.54        0.57      0.28 o 
   5   3   8        1.97        1.60      0.34 o 
   6   3   8        1.51        1.82      0.36 o 
   7   3   8        0.14        0.48      0.81 o 
  -4   4   8        0.70        1.36      0.83 o 
  -3   4   8        1.63        1.68      0.63 o 
  -2   4   8        0.52        0.92      0.52 o 
  -1   4   8        0.11        0.58      0.35 o 
   0   4   8       11.86       12.01      0.49 o 
   1   4   8       14.04       15.29      0.79 o 
   2   4   8        1.19        1.23      0.27 o 
   3   4   8       28.81       35.42      0.90 o 
   4   4   8        0.01        0.11      0.20 o 
   5   4   8        0.19        0.29      0.29 o 
   6   4   8       11.94       11.79      0.93 o 
   7   4   8       11.21        9.79      1.42 o 
  -3   5   8        0.09       -0.44      0.70 o 
  -2   5   8        1.33        1.06      0.58 o 
  -1   5   8        0.06       -0.04      0.34 o 
   0   5   8        9.34       12.59      0.58 o 
   1   5   8        5.30        5.60      0.37 o 
   2   5   8        6.27        6.32      0.37 o 
   3   5   8        8.04        7.83      0.48 o 
   4   5   8       83.53       92.06      4.17 o 
   5   5   8       10.06        8.45      0.55 o 
   6   5   8        6.18        5.16      0.54 o 
   7   5   8        0.71        0.68      0.47 o 
  -2   6   8        0.17        0.78      0.70 o 
  -1   6   8        1.24        1.05      0.47 o 
   0   6   8        0.98        0.56      0.41 o 
   1   6   8        0.36        0.54      0.28 o 
   2   6   8        1.21        0.93      0.21 o 
   3   6   8        2.19        2.80      0.38 o 
   4   6   8        5.92        5.35      0.45 o 
   5   6   8       43.53       45.65      1.99 o 
   6   6   8        2.27        1.57      0.81 o 
   7   6   8        0.00       -0.08      0.92 o 
  -1   7   8        1.50        1.86      0.81 o 
   0   7   8        0.24        0.42      0.41 o 
   1   7   8        5.02        4.82      0.56 o 
   2   7   8       13.31       13.92      0.77 o 
   3   7   8       17.70       19.18      1.32 o 
   4   7   8        0.00        0.31      0.34 o 
   5   7   8        0.37        0.51      0.38 o 
   6   7   8        5.83        7.18      0.57 o 
   7   7   8        0.13        0.95      0.99 o 
   0   8   8        0.62        0.56      0.63 o 
   1   8   8        0.01        0.37      0.35 o 
   2   8   8        0.19        0.14      0.23 o 
   3   8   8        0.09       -0.41      0.41 o 
   4   8   8       12.05       12.15      0.80 o 
   5   8   8        1.82        1.87      0.39 o 
   6   8   8        1.13        1.01      0.83 o 
  -2  -2   9        1.61        0.77      0.67 o 
  -1  -2   9        0.00        0.38      0.47 o 
   0  -2   9        0.97        1.48      0.88 o 
   1  -2   9        0.10       -0.35      0.63 o 
  -3  -1   9        1.69        1.65      0.70 o 
  -2  -1   9        0.01       -0.09      0.38 o 
  -1  -1   9        0.12        0.14      0.44 o 
   0  -1   9        0.69        0.89      0.36 o 
   1  -1   9        1.54        0.84      0.59 o 
   2  -1   9        2.33        1.01      0.56 o 
   3  -1   9        3.36        2.82      0.84 o 
  -4   0   9        0.01       -1.20      1.20 o 
  -3   0   9        0.21        0.49      0.41 o 
  -2   0   9       15.98       15.45      0.96 o 
  -1   0   9        0.15        0.42      0.35 o 
   0   0   9        0.31        0.05      0.46 o 
   1   0   9       19.93       20.66      0.81 o 
   2   0   9       17.16       14.12      0.92 o 
   3   0   9        9.43        6.23      0.66 o 
   4   0   9        2.84        1.84      0.66 o 
  -4   1   9        0.06       -0.74      0.85 o 
  -3   1   9        0.02       -0.18      0.51 o 
  -2   1   9       11.34       11.06      0.70 o 
  -1   1   9       99.24      113.47      3.24 o 
   0   1   9        6.41        6.07      0.75 o 
   1   1   9        2.67        2.16      0.30 o 
   2   1   9       27.00       23.88      1.22 o 
   3   1   9       14.57       17.03      1.03 o 
   4   1   9        5.47        4.52      0.60 o 
   5   1   9        6.24        4.82      0.78 o 
  -4   2   9        7.05        5.30      0.97 o 
  -3   2   9        0.65        0.45      0.56 o 
  -2   2   9        3.49        3.26      0.56 o 
  -1   2   9       30.05       32.34      1.49 o 
   0   2   9        7.00        6.64      0.69 o 
   1   2   9        2.56        2.34      0.36 o 
   2   2   9        1.47        1.44      0.27 o 
   3   2   9        9.49        9.65      0.64 o 
   4   2   9       10.94        9.15      0.69 o 
   5   2   9        0.34        0.77      0.61 o 
  -3   3   9        2.90        2.45      0.77 o 
  -2   3   9        0.51        0.60      0.44 o 
  -1   3   9        0.00       -0.05      0.37 o 
   0   3   9        0.49        0.52      0.34 o 
   1   3   9       75.53       83.97      2.83 o 
   2   3   9       77.77       88.91      4.59 o 
   3   3   9       25.05       24.02      1.23 o 
   4   3   9        0.11        0.68      0.35 o 
   5   3   9        1.31        1.99      0.45 o 
   6   3   9        2.66        1.14      0.45 o 
  -3   4   9        0.19        0.35      1.02 o 
  -2   4   9        4.04        5.70      0.78 o 
  -1   4   9       41.01       45.83      1.65 o 
   0   4   9       11.82       13.43      1.05 o 
   1   4   9       11.72        9.97      0.49 o 
   2   4   9        0.01        0.12      0.25 o 
   3   4   9        4.88        3.94      0.35 o 
   4   4   9       10.45        8.27      0.59 o 
   5   4   9        1.02        0.77      0.43 o 
   6   4   9        0.41        0.37      0.82 o 
  -2   5   9        0.12        0.74      0.80 o 
  -1   5   9        5.49        6.10      0.62 o 
   0   5   9        3.52        4.11      0.46 o 
   1   5   9        4.58        3.92      0.56 o 
   2   5   9        0.88        0.80      0.37 o 
   3   5   9       18.75       20.47      0.93 o 
   4   5   9        0.43        0.06      0.35 o 
   5   5   9        2.73        3.05      0.58 o 
   6   5   9        1.57        0.87      0.49 o 
  -1   6   9        0.03       -0.47      0.82 o 
   0   6   9        1.74        1.02      0.70 o 
   1   6   9        4.58        3.38      0.41 o 
   2   6   9        3.57        3.59      0.35 o 
   3   6   9        0.71        0.87      0.36 o 
   4   6   9        7.01        6.72      0.51 o 
   5   6   9        5.99        5.44      0.54 o 
   6   6   9       10.40        8.34      1.71 o 
   0   7   9        0.29        0.30      0.61 o 
   1   7   9        1.35        2.25      0.60 o 
   2   7   9        0.03       -0.12      0.37 o 
   3   7   9        1.88        1.37      0.55 o 
   4   7   9       14.22       12.25      0.87 o 
   5   7   9        0.40        0.18      0.38 o 
   6   7   9        0.00        0.34      0.43 o 
   2   8   9        0.32       -0.95      0.95 o 
   3   8   9        1.05        1.00      0.60 o 
   4   8   9        0.62        0.40      0.67 o 
  -1   0  10        0.33        0.58      0.58 o 
   0   0  10        0.05       -0.01      0.56 o 
   1   0  10        0.03        0.54      0.72 o 
   2   0  10        0.40        0.64      1.00 o 
  -2   1  10        1.30        1.76      0.90 o 
  -1   1  10        2.52        1.02      0.56 o 
   0   1  10        0.26        0.74      0.46 o 
   1   1  10        1.65        0.92      0.26 o 
   2   1  10        0.05       -0.58      0.58 o 
   3   1  10        9.66        5.90      2.20 o 
  -2   2  10       10.20        9.47      2.17 o 
  -1   2  10        0.85        0.61      0.56 o 
   0   2  10        1.74        0.85      0.48 o 
   1   2  10        3.60        4.03      1.00 o 
   2   2  10       19.35       15.40      1.65 o 
   3   2  10        1.75        1.79      0.56 o 
   4   2  10        0.79        0.07      0.76 o 
  -2   3  10        4.13        3.31      0.86 o 
  -1   3  10       27.95       24.15      2.29 o 
   0   3  10        3.29        3.07      0.80 o 
   1   3  10        0.03       -0.32      0.32 o 
   2   3  10        5.32        4.78      0.47 o 
   3   3  10        0.48        0.47      0.16 o 
   4   3  10        1.26        1.73      0.95 o 
  -1   4  10       25.54       24.08      3.81 o 
   0   4  10        1.11        0.79      0.58 o 
   1   4  10        0.06        0.49      0.30 o 
   2   4  10        1.24        1.20      0.32 o 
   3   4  10       12.84       12.17      0.91 o 
   4   4  10       24.39       22.32      1.61 o 
   5   4  10        0.04       -0.14      0.75 o 
  -1   5  10        0.51        0.04      0.88 o 
   0   5  10        2.29        1.74      0.65 o 
   1   5  10       11.72       10.92      0.85 o 
   2   5  10        4.26        4.49      0.74 o 
   3   5  10       25.54       28.67      1.47 o 
   4   5  10        0.70       -0.06      0.40 o 
   5   5  10        4.45        4.38      0.86 o 
   0   6  10        1.62        1.29      0.58 o 
   1   6  10        0.75        0.27      0.48 o 
   2   6  10        4.19        5.32      1.62 o 
   3   6  10        2.53        3.05      0.63 o 
   4   6  10        1.00        0.66      0.60 o 
                                                 
